# Supplementary material for: Reconstitution of the core of the malaria parasite glideosome with recombinant Plasmodium class XIV myosin A and Plasmodium actin
Source: J Biol Chem. 2017 Oct 4;292(47):19290–303. doi: 10.1074/jbc.M117.813972 (PMC5702669; doi:10.1074/jbc.M117.813972)
Supplement: Supplemental Data [file 10.1074_M117.813972_jbc.M117.813972-2.xlsx]

## Sheet: Sheet1
Accession	Description	A5: Area	B5: Area	Score A2	Coverage A2	# Peptides A2	# PSM A2	Score B2	Coverage B2	# Peptides B2	# PSM B2	# AAs	MW [kDa]	calc. pI	Description
Q7KQK2	PfpUB Plasmodium falciparum polyubiquitin OS=Plasmodium falciparum (isolate 3D7) GN=PFL0585w PE=4 SV=1 - [Q7KQK2_PLAF7]	1.91543e+07	4.72306e+07	2.9258	28.87	2	3	11.4365	69.55	5	5	381	42.803	7.57666
Q8IJX8	Uncharacterized protein OS=Plasmodium falciparum (isolate 3D7) GN=PF10_0063 PE=4 SV=1 - [Q8IJX8_PLAF7]	6.35685e+06	1.9532e+06	30.9084	59.81	6	10	14.3813	22.43	2	4	107	11.9693	9.30518
Q8I2X4	Heat shock protein 70 (HSP70) homologue OS=Plasmodium falciparum (isolate 3D7) GN=PFI0875w PE=3 SV=1 - [Q8I2X4_PLAF7]	4.13377e+07	3.11471e+08	83.2963	35.12	18	30	334.188	58.74	36	118	652	72.343	5.31299
Q8IL97	Histidine triad protein, putative OS=Plasmodium falciparum (isolate 3D7) GN=PF14_0349 PE=4 SV=1 - [Q8IL97_PLAF7]	0	2.40838e+08					75.4583	56.5	10	27	200	23.5798	6.12549	Histidine triad protein, putative OS=Plasmodium falciparum (isolate 3D7) GN=PF14_0349 PE=4 SV=1 - [Q8IL97_PLAF7]
Q8I0P6	Elongation factor 1-alpha OS=Plasmodium falciparum (isolate 3D7) GN=PF13_0304 PE=3 SV=1 - [Q8I0P6_PLAF7]	9.26495e+07	2.3223e+08	44.2111	26.64	10	17	119.092	55.08	18	43	443	48.9279	9.05615
Q8IIR9	Casein kinase II, alpha subunit, putative OS=Plasmodium falciparum (isolate 3D7) GN=PF11_0096 PE=4 SV=1 - [Q8IIR9_PLAF7]	5.12784e+06	3.17663e+07	6.57104	18.21	4	4	43.4638	53.73	14	22	335	39.8647	8.79248
C0H4V6	14-3-3 protein, putative OS=Plasmodium falciparum (isolate 3D7) GN=MAL8P1.69 PE=3 SV=1 - [C0H4V6_PLAF7]	1.09927e+07	4.95717e+07	36.4199	38.93	7	10	79.6289	47.71	9	23	262	30.1737	4.91943
Q8IDR3	Myosin-A OS=Plasmodium falciparum (isolate 3D7) GN=PF13_0233 PE=1 SV=1 - [MYOA_PLAF7]	0	9.27012e+07					222.741	50.49	33	67	818	92.2189	8.1626	Myosin-A OS=Plasmodium falciparum (isolate 3D7) GN=PF13_0233 PE=1 SV=1 - [MYOA_PLAF7]
Q8ILX1	Nuclear transport factor 2, putative OS=Plasmodium falciparum (isolate 3D7) GN=PF14_0122 PE=4 SV=2 - [Q8ILX1_PLAF7]	5.3834e+06	5.97305e+07	2.10741	6.4	1	1	24.7345	50.4	5	9	125	14.4282	5.80811
Q8IB24	Heat shock 70 kDa protein OS=Plasmodium falciparum (isolate 3D7) GN=PF08_0054 PE=3 SV=1 - [Q8IB24_PLAF7]	2.29876e+07	1.28925e+09	45.7323	25.7	13	17	486.611	49.93	41	184	677	73.8685	5.66846
Q7KQL8	Thioredoxin OS=Plasmodium falciparum (isolate 3D7) GN=PF14_0545 PE=1 SV=1 - [THIO_PLAF7]	0	1.54584e+07					17.9894	47.12	4	8	104	11.7088	4.75439	Thioredoxin OS=Plasmodium falciparum (isolate 3D7) GN=PF14_0545 PE=1 SV=1 - [THIO_PLAF7]
Q8IJM4	Uncharacterized protein OS=Plasmodium falciparum (isolate 3D7) GN=PF10_0170 PE=4 SV=1 - [Q8IJM4_PLAF7]	0	8.95164e+06					31.9954	44.78	5	8	134	15.6668	5.10986	Uncharacterized protein OS=Plasmodium falciparum (isolate 3D7) GN=PF10_0170 PE=4 SV=1 - [Q8IJM4_PLAF7]
Q8ILY9	Eukaryotic translation initiation factor 2 gamma subunit, putative OS=Plasmodium falciparum (isolate 3D7) GN=PF14_0104 PE=4 SV=1 - [Q8ILY9_PLAF7]	9.12568e+06	3.3681e+07	14.4937	17.2	6	8	64.671	42.37	14	25	465	51.2121	7.94287
Q8IJT9	Eukaryotic translation initiation factor 2, beta, putative OS=Plasmodium falciparum (isolate 3D7) GN=PF10_0103 PE=4 SV=1 - [Q8IJT9_PLAF7]	2.15304e+07	4.97774e+07	25.3892	20.27	5	11	38.5893	41.89	9	16	222	25.3062	9.12939
Q8I6S4	Peptidyl-prolyl cis-trans isomerase OS=Plasmodium falciparum (isolate 3D7) GN=PfCyP24 PE=3 SV=1 - [Q8I6S4_PLAF7]	4.06623e+06	1.33685e+08	3.26254	5.07	1	1	58.019	41.01	10	20	217	24.8764	6.78564
C0H4Y6	Protein disulfide-isomerase OS=Plasmodium falciparum (isolate 3D7) GN=PfPDI-8 PE=3 SV=1 - [C0H4Y6_PLAF7]	0	2.60848e+07					63.1767	39.96	15	23	483	55.4793	5.78271	Protein disulfide-isomerase OS=Plasmodium falciparum (isolate 3D7) GN=PfPDI-8 PE=3 SV=1 - [C0H4Y6_PLAF7]
Q8IDQ9	Phosphoethanolamine N-methyltransferase OS=Plasmodium falciparum (isolate 3D7) GN=PfPMT PE=4 SV=1 - [Q8IDQ9_PLAF7]	1.43859e+06	1.20061e+07	4.36713	9.77	2	2	23.6568	38.72	8	11	266	31.0235	5.60498
Q8IFM8	Uncharacterized protein OS=Plasmodium falciparum (isolate 3D7) GN=PFD1130w PE=4 SV=1 - [Q8IFM8_PLAF7]	1.29122e+06	4.43412e+07	6.86199	4.14	1	2	62.3324	38.67	15	26	362	42.7482	5.61768
C6KT55	Nascent polypeptide associated complex alpha chain, putative OS=Plasmodium falciparum (isolate 3D7) GN=PFF1050w PE=4 SV=1 - [C6KT55_PLAF7]	1.82592e+07	4.52726e+06	16.7509	38.59	4	5	9.43515	25	3	3	184	20.6103	4.93213
Q7K6A4	S-adenosylmethionine synthase OS=Plasmodium falciparum (isolate 3D7) GN=PfSAMS PE=3 SV=1 - [Q7K6A4_PLAF7]	8.06497e+06	3.12208e+07	14.7239	14.68	4	5	53.3461	38.56	13	21	402	44.8158	6.7417
Q8I603	Eukaryotic translation initiation factor 5A OS=Plasmodium falciparum (isolate 3D7) GN=PFL0210c PE=3 SV=1 - [Q8I603_PLAF7]	8.28137e+07	8.16415e+07	43.9087	38.51	6	17	37.7973	38.51	6	13	161	17.6198	5.75732
Q8I4X0	Actin-1 OS=Plasmodium falciparum (isolate 3D7) GN=PFL2215w PE=3 SV=1 - [ACT1_PLAF7]	2.47952e+07	6.16435e+07	14.3856	20.48	6	8	49.5728	34.57	12	23	376	41.844	5.33838
Q8IC01	Cg4 protein OS=Plasmodium falciparum (isolate 3D7) GN=PF07_0033 PE=3 SV=1 - [Q8IC01_PLAF7]	0	2.24226e+07					118.496	35.28	23	45	873	99.9016	5.69385	Cg4 protein OS=Plasmodium falciparum (isolate 3D7) GN=PF07_0033 PE=3 SV=1 - [Q8IC01_PLAF7]
Q8IKF0	Helicase 45 OS=Plasmodium falciparum (isolate 3D7) GN=H45 PE=3 SV=1 - [Q8IKF0_PLAF7]	1.09853e+07	5.67437e+07	23.5206	22.11	7	9	55.5278	34.42	12	19	398	45.2814	5.69385
Q8I608	Nucleosome assembly protein 1, putative OS=Plasmodium falciparum (isolate 3D7) GN=PFL0185c PE=1 SV=2 - [Q8I608_PLAF7]	2.31944e+07	1.56308e+07	30.4374	29.11	7	11	26.4514	29.39	8	9	347	40.4628	4.85596
Q8IDM3	Uncharacterized protein OS=Plasmodium falciparum (isolate 3D7) GN=MAL13P1.237 PE=4 SV=1 - [Q8IDM3_PLAF7]	8.22477e+06	2.04813e+07	16.0284	19.09	6	6	44.6011	28.49	10	18	372	42.1332	7.50342
O96258	40S ribosomal protein S26e, putative OS=Plasmodium falciparum (isolate 3D7) GN=PFB0830w PE=1 SV=1 - [O96258_PLAF7]	1.41041e+07	1.73337e+07	6.75622	30.84	3	3	7.571	22.43	2	3	107	12.5006	10.9751
Q8IAX8	DNA/RNA-binding protein Alba, putative OS=Plasmodium falciparum (isolate 3D7) GN=PF08_0074 PE=4 SV=1 - [Q8IAX8_PLAF7]	8.45524e+06	1.63509e+07	12.0805	26.21	5	5	23.5745	22.18	4	7	248	27.2418	10.5796
Q8IM15	HAP protein OS=Plasmodium falciparum (isolate 3D7) GN=PF14_0078 PE=1 SV=1 - [Q8IM15_PLAF7]	9.6056e+06	4.26671e+07	17.0474	19.73	6	6	44.5083	30.6	12	20	451	51.6605	8.01611
Q8I467	Cofilin/actin-depolymerizing factor homolog 1 OS=Plasmodium falciparum (isolate 3D7) GN=PFE0165w PE=1 SV=1 - [CADF1_PLAF7]	1.41345e+06	5.03819e+06	12.1987	29.51	2	3	24.12	30.33	3	5	122	13.732	7.78174
Q7KQL3	ADP-ribosylation factor 1 OS=Plasmodium falciparum (isolate 3D7) GN=ARF1 PE=1 SV=1 - [ARF1_PLAF7]	0	3.4263e+06					10.5426	29.83	4	4	181	20.8988	6.21436	ADP-ribosylation factor 1 OS=Plasmodium falciparum (isolate 3D7) GN=ARF1 PE=1 SV=1 - [ARF1_PLAF7]
Q7KQK6	GTP-binding nuclear protein ran/tc4 OS=Plasmodium falciparum (isolate 3D7) GN=PF11_0183 PE=4 SV=1 - [Q7KQK6_PLAF7]	7.00586e+06	4.75031e+06	19.6835	28.5	4	6	8.71231	18.69	3	3	214	24.8598	7.94287
Q8IHZ9	Casein kinase I OS=Plasmodium falciparum (isolate 3D7) GN=CK1 PE=3 SV=1 - [KC1_PLAF7]	0	1.97894e+07					28.4862	28.48	11	12	323	37.6066	9.29053	Casein kinase I OS=Plasmodium falciparum (isolate 3D7) GN=CK1 PE=3 SV=1 - [KC1_PLAF7]
Q76NM3	L-lactate dehydrogenase OS=Plasmodium falciparum (isolate 3D7) GN=PfLDH PE=1 SV=1 - [Q76NM3_PLAF7]	0	6.45824e+06					26.5524	28.48	6	10	316	34.086	7.54736	L-lactate dehydrogenase OS=Plasmodium falciparum (isolate 3D7) GN=PfLDH PE=1 SV=1 - [Q76NM3_PLAF7]
Q8I1S0	Small GTP-binding protein sar1 OS=Plasmodium falciparum (isolate 3D7) GN=sar1 PE=3 SV=1 - [Q8I1S0_PLAF7]	3.69618e+06	1.48887e+07	8.14636	12.5	2	3	18.2148	28.13	4	6	192	22.0064	7.29834
Q8I1T8	ATPase ASNA1 homolog OS=Plasmodium falciparum (isolate 3D7) GN=PFD0725c PE=3 SV=1 - [ASNA_PLAF7]	1.35747e+06	6.22832e+06	1.72791	2.37	1	1	12.5601	27.44	7	7	379	43.2897	5.14795
Q7KQL5	Tubulin beta chain OS=Plasmodium falciparum (isolate 3D7) GN=PF10_0084 PE=3 SV=1 - [TBB_PLAF7]	1.0348e+07	1.10033e+07	31.4777	21.8	6	11	35.2032	26.74	8	11	445	49.7189	4.83057
Q6LFH8	Ornithine aminotransferase OS=Plasmodium falciparum (isolate 3D7) GN=OAT PE=1 SV=1 - [OAT_PLAF7]	2.10199e+06	1.31362e+07	4.98293	5.56	2	2	13.5448	22.71	7	8	414	46.0255	6.88818
Q8I488	PIESP2 erythrocyte surface protein OS=Plasmodium falciparum (isolate 3D7) GN=PFE0060w PE=4 SV=1 - [Q8I488_PLAF7]	8.486e+06	1.32268e+07	13.9537	25.49	5	6	5.38234	21.08	4	6	408	48.6902	7.18115
Q8IC05	Heat shock protein 86 OS=Plasmodium falciparum (isolate 3D7) GN=PF07_0029 PE=1 SV=1 - [Q8IC05_PLAF7]	1.52586e+07	3.52847e+07	24.82	15.44	10	12	51.1235	24.3	17	19	745	86.1124	5.0083
Q8ILK2	Nascent polypeptide-associated complex subunit beta OS=Plasmodium falciparum (isolate 3D7) GN=PF14_0241 PE=3 SV=1 - [Q8ILK2_PLAF7]	2.63606e+07	1.83926e+07	21.5208	23.98	6	8	13.0994	19.88	3	4	171	19.3812	8.98291
Q8IAW0	Importin subunit alpha OS=Plasmodium falciparum (isolate 3D7) GN=PF08_0087 PE=3 SV=1 - [Q8IAW0_PLAF7]	2.90159e+06	1.98107e+07	17.5373	8.81	4	6	45.3232	22.94	8	13	545	61.1203	5.30029
K7NTP5	Hsp70-x OS=Plasmodium falciparum (isolate 3D7) PE=2 SV=1 - [K7NTP5_PLAF7]	2.63643e+07	8.56374e+08	43.4759	14.29	7	15	109.738	22.53	14	40	679	75.0062	5.77002
Q8IJX3	RNA binding protein, putative OS=Plasmodium falciparum (isolate 3D7) GN=PF10_0068 PE=4 SV=1 - [Q8IJX3_PLAF7]	5.97685e+06	3.42624e+06	17.1939	22.36	4	4	2.37463	4.07	1	1	246	29.5117	9.11475
Q8IJN7	Enolase OS=Plasmodium falciparum (isolate 3D7) GN=ENO PE=3 SV=1 - [ENO_PLAF7]	3.44867e+06	8.13692e+06	7.82236	4.04	1	2	31.6419	22.2	6	9	446	48.6473	6.59521
Q8I4V8	FK506-binding protein (FKBP)-type peptidyl-propyl isomerase OS=Plasmodium falciparum (isolate 3D7) GN=FKBP35 PE=1 SV=1 - [Q8I4V8_PLAF7]	6.51699e+06	4.19832e+06	15.5697	18.75	6	7	6.54253	16.12	4	5	304	34.8045	5.46533
Q8I374	Subunit of proteaseome activator complex, putative OS=Plasmodium falciparum (isolate 3D7) GN=PFI0370c PE=4 SV=1 - [Q8I374_PLAF7]	2.80975e+06	6.98546e+06	10.9771	17.56	3	3	28.0702	16.49	3	7	279	33.1052	6.75635
Q8IJT8	Conserved Plasmodium protein OS=Plasmodium falciparum (isolate 3D7) GN=PF10_0104 PE=4 SV=1 - [Q8IJT8_PLAF7]	2.70524e+06	0	15.7651	21.08	4	6					223	25.6617	6.97607
Q8IJA5	Transcription factor, putative OS=Plasmodium falciparum (isolate 3D7) GN=PF10_0293 PE=4 SV=1 - [Q8IJA5_PLAF7]	348238	5.08543e+06	5.10718	14.29	1	1	10.0839	20.3	2	3	133	15.1686	8.90967
Q8IIC4	High mobility group-like protein NHP2, putative OS=Plasmodium falciparum (isolate 3D7) GN=PF11_0250 PE=4 SV=1 - [Q8IIC4_PLAF7]	3.07857e+06	2.848e+06	13.688	20	2	4	11.0044	20	2	3	145	16.0024	5.16064
Q7KQM4	Plasmepsin-1 OS=Plasmodium falciparum (isolate 3D7) GN=PF14_0076 PE=2 SV=1 - [PLM1_PLAF7]	2.32579e+06	5.24995e+06	19.6372	16.59	5	6	28.2715	17.48	5	8	452	51.4282	7.1958
Q7KQL9	Fructose-bisphosphate aldolase OS=Plasmodium falciparum (isolate 3D7) GN=PF14_0425 PE=3 SV=1 - [ALF_PLAF7]	1.68457e+06	9.25929e+06	4.87173	6.5	2	2	11.0381	15.18	5	5	369	40.0799	8.11865
Q8IM10	40S ribosomal protein S8 OS=Plasmodium falciparum (isolate 3D7) GN=PF14_0083 PE=1 SV=1 - [Q8IM10_PLAF7]	2.0822e+06	3.33005e+07	8.98501	11.93	2	3	14.9726	18.81	3	4	218	25.0354	9.979
Q6ZLZ9	Alpha tubulin OS=Plasmodium falciparum (isolate 3D7) GN=PFI0180w PE=3 SV=1 - [Q6ZLZ9_PLAF7]	6.14517e+06	2.96184e+07	21.8144	13.02	5	7	34.8205	18.32	7	13	453	50.2644	5.05908
Q8ILQ7	Glutathione S-transferase OS=Plasmodium falciparum (isolate 3D7) GN=GST PE=3 SV=1 - [GST_PLAF7]	0	8.38085e+06					14.9048	18.01	3	5	211	24.7735	6.354	Glutathione S-transferase OS=Plasmodium falciparum (isolate 3D7) GN=GST PE=3 SV=1 - [GST_PLAF7]
Q8I3U6	40S ribosomal protein S14, putative OS=Plasmodium falciparum (isolate 3D7) GN=PFE0810c PE=1 SV=1 - [Q8I3U6_PLAF7]	3.47806e+07	1.05709e+08	5.70079	17.22	2	2	2.57857	7.28	1	1	151	16.0667	10.4917
Q8ILV1	Serine/threonine-protein phosphatase OS=Plasmodium falciparum (isolate 3D7) GN=PP1 PE=1 SV=1 - [Q8ILV1_PLAF7]	0	3.15288e+06					10.8331	17.11	4	4	304	34.8816	5.35107	Serine/threonine-protein phosphatase OS=Plasmodium falciparum (isolate 3D7) GN=PP1 PE=1 SV=1 - [Q8ILV1_PLAF7]
Q8IFP2	40S ribosomal protein S19, putative OS=Plasmodium falciparum (isolate 3D7) GN=PFD1055w PE=1 SV=1 - [Q8IFP2_PLAF7]	1.11837e+06	1.24397e+06	13.8694	17.06	2	4	3.04321	10	1	1	170	19.7096	10.1694
Q8I3M5	Karyopherin beta OS=Plasmodium falciparum (isolate 3D7) GN=PFE1195w PE=4 SV=1 - [Q8I3M5_PLAF7]	0	6.97897e+06					41.708	16.92	13	15	1123	127.272	4.91943	Karyopherin beta OS=Plasmodium falciparum (isolate 3D7) GN=PFE1195w PE=4 SV=1 - [Q8I3M5_PLAF7]
Q8IIB6	GrpE protein homolog OS=Plasmodium falciparum (isolate 3D7) GN=PF11_0258 PE=3 SV=2 - [Q8IIB6_PLAF7]	2.85876e+06	0	9.00553	16.61	3	3					301	35.0207	8.89502
Q8IEK1	M1-family aminopeptidase OS=Plasmodium falciparum (isolate 3D7) GN=MAL13P1.56 PE=4 SV=1 - [Q8IEK1_PLAF7]	0	7.06979e+06					45.3535	16.59	13	16	1085	125.983	7.56201	M1-family aminopeptidase OS=Plasmodium falciparum (isolate 3D7) GN=MAL13P1.56 PE=4 SV=1 - [Q8IEK1_PLAF7]
Q8IAX5	40S ribosomal protein S16, putative OS=Plasmodium falciparum (isolate 3D7) GN=PF08_0076 PE=1 SV=1 - [Q8IAX5_PLAF7]	1.34507e+06	0	4.60211	15.97	2	2					144	16.2751	10.2427
Q8I5K4	Chromodomain protein OS=Plasmodium falciparum (isolate 3D7) GN=PFL1005c PE=4 SV=1 - [Q8I5K4_PLAF7]	2.8208e+06	4.54619e+06	11.3772	15.79	3	5	5.89115	8.27	2	2	266	30.9993	9.48096
Q8IIQ1	Replication factor C subunit 5, putative OS=Plasmodium falciparum (isolate 3D7) GN=PF11_0117 PE=4 SV=1 - [Q8IIQ1_PLAF7]	0	1.26055e+06					12.3621	15.76	3	4	349	40.321	8.82178	Replication factor C subunit 5, putative OS=Plasmodium falciparum (isolate 3D7) GN=PF11_0117 PE=4 SV=1 - [Q8IIQ1_PLAF7]
Q8IKK7	Glyceraldehyde-3-phosphate dehydrogenase OS=Plasmodium falciparum (isolate 3D7) GN=GAPDH PE=3 SV=1 - [Q8IKK7_PLAF7]	4.70953e+06	1.97215e+07	9.09337	15.73	4	5	1.78973	2.37	1	1	337	36.6119	7.69385
Q8I0V4	Endoplasmin homolog, putative OS=Plasmodium falciparum (isolate 3D7) GN=PFL1070c PE=1 SV=1 - [Q8I0V4_PLAF7]	0	9.58137e+06					36.1808	15.47	10	14	821	94.9587	5.41455	Endoplasmin homolog, putative OS=Plasmodium falciparum (isolate 3D7) GN=PFL1070c PE=1 SV=1 - [Q8I0V4_PLAF7]
Q8IE18	Uncharacterized protein OS=Plasmodium falciparum (isolate 3D7) GN=PF13_0165 PE=4 SV=1 - [Q8IE18_PLAF7]	2.80114e+07	2.57369e+07	19.9273	11.24	6	8	16.252	10.74	7	8	596	67.969	5.2749
C6KTB1	4-methyl-5(B-hydroxyethyl)-thiazol monophosphate biosynthesis enzyme OS=Plasmodium falciparum (isolate 3D7) GN=PFF1335c PE=4 SV=1 - [C6KTB1_PLAF7]	2.09337e+06	2.72749e+06	2.62766	8.99	1	1	5.06648	15.34	2	2	189	20.2796	7.38623
C0H4L4	Uncharacterized protein OS=Plasmodium falciparum (isolate 3D7) GN=MAL7P1.203a PE=4 SV=1 - [C0H4L4_PLAF7]	7.29509e+06	0	2.02916	15.25	2	2					118	14.2526	9.99365
Q8IIV8	Uncharacterized protein OS=Plasmodium falciparum (isolate 3D7) GN=PF11_0055 PE=4 SV=1 - [Q8IIV8_PLAF7]	0	6.09705e+06					18.2913	15.09	6	8	424	49.2349	9.1001	Uncharacterized protein OS=Plasmodium falciparum (isolate 3D7) GN=PF11_0055 PE=4 SV=1 - [Q8IIV8_PLAF7]
Q8ILW9	Actin-2 OS=Plasmodium falciparum (isolate 3D7) GN=PF14_0124 PE=3 SV=1 - [ACT2_PLAF7]	3.42148e+07	4.48769e+07	9.54147	11.17	3	5	11.6156	14.63	4	6	376	42.5781	5.33838
Q7K6A0	cAMP-dependent protein kinase catalytic subunit OS=Plasmodium falciparum (isolate 3D7) GN=PfPKAc PE=4 SV=1 - [Q7K6A0_PLAF7]	0	3.77222e+06					13.4643	14.62	5	7	342	40.1708	8.79248	cAMP-dependent protein kinase catalytic subunit OS=Plasmodium falciparum (isolate 3D7) GN=PfPKAc PE=4 SV=1 - [Q7K6A0_PLAF7]
C6KT14	Uncharacterized protein OS=Plasmodium falciparum (isolate 3D7) GN=PFF0840w PE=4 SV=1 - [C6KT14_PLAF7]	799022	3.38205e+06	3.96585	5.76	1	2	2.35564	14.39	2	2	139	16.3133	9.01221
Q8IL80	Thioredoxin peroxidase 1 OS=Plasmodium falciparum (isolate 3D7) GN=TPx1 PE=4 SV=1 - [Q8IL80_PLAF7]	4.78015e+06	4.27707e+06	7.8013	14.36	2	3	5.32763	14.36	2	2	195	21.7933	7.1665
Q8I2Q0	Uncharacterized protein OS=Plasmodium falciparum (isolate 3D7) GN=PFI1270w PE=4 SV=1 - [Q8I2Q0_PLAF7]	1.58417e+06	0	7.72312	14.29	2	2					217	24.6826	5.63037
Q8IB14	High mobility group protein OS=Plasmodium falciparum (isolate 3D7) GN=PfHMGB2 PE=1 SV=1 - [Q8IB14_PLAF7]	5.64381e+06	1.02489e+07	2.64158	14.14	1	1	8.13692	14.14	1	3	99	11.5274	9.96436
Q9TY94	DEAD box helicase, UAP56 OS=Plasmodium falciparum (isolate 3D7) GN=UAP56 PE=4 SV=1 - [Q9TY94_PLAF7]	0	2.33163e+06					13.7021	14	4	5	457	52.1906	5.99854	DEAD box helicase, UAP56 OS=Plasmodium falciparum (isolate 3D7) GN=UAP56 PE=4 SV=1 - [Q9TY94_PLAF7]
C0H4B1	Memo-like protein OS=Plasmodium falciparum (isolate 3D7) GN=PFD0850c PE=3 SV=1 - [C0H4B1_PLAF7]	0	4.33343e+06					7.80817	13.51	3	3	296	34.2733	7.44482	Memo-like protein OS=Plasmodium falciparum (isolate 3D7) GN=PFD0850c PE=3 SV=1 - [C0H4B1_PLAF7]
Q8II23	Protein disulfide isomerase related protein OS=Plasmodium falciparum (isolate 3D7) GN=PF11_0352 PE=4 SV=1 - [Q8II23_PLAF7]	0	2.56771e+06					10.8582	13.24	4	4	423	49.1635	8.85107	Protein disulfide isomerase related protein OS=Plasmodium falciparum (isolate 3D7) GN=PF11_0352 PE=4 SV=1 - [Q8II23_PLAF7]
Q8IFP3	Alpha-tubulin ii OS=Plasmodium falciparum (isolate 3D7) GN=PFD1050w PE=3 SV=1 - [Q8IFP3_PLAF7]	3.89511e+06	2.58804e+07	11.4674	7.78	3	4	22.9952	13.11	5	9	450	49.6592	5.0083
C0H4U4	Uncharacterized protein OS=Plasmodium falciparum (isolate 3D7) GN=MAL8P1.95 PE=4 SV=1 - [C0H4U4_PLAF7]	6.69119e+06	7.64396e+06	15.1697	13.02	4	6	14.8391	7.3	2	5	315	36.2335	4.25928
Q8IB66	RNA binding protein, putative OS=Plasmodium falciparum (isolate 3D7) GN=MAL8P1.40 PE=4 SV=1 - [Q8IB66_PLAF7]	1.34421e+06	2.39554e+06	16.0294	12.59	2	4	11.5374	12.59	2	3	286	32.4208	9.1001
C6KTA4	Pyruvate kinase OS=Plasmodium falciparum (isolate 3D7) GN=PFF1300w PE=1 SV=1 - [C6KTA4_PLAF7]	4.67734e+06	7.50225e+06	2.79848	6.65	2	2	10.5605	12.52	4	6	511	55.625	7.54736
Q8IFM5	Reticulocyte-binding protein homologue 5 OS=Plasmodium falciparum (isolate 3D7) GN=PfRh5 PE=1 SV=1 - [Q8IFM5_PLAF7]	0	1.4124e+07					20.4751	12.17	6	7	526	62.956	8.51416	Reticulocyte-binding protein homologue 5 OS=Plasmodium falciparum (isolate 3D7) GN=PfRh5 PE=1 SV=1 - [Q8IFM5_PLAF7]
Q8IJZ2	Conserved Plasmodium protein OS=Plasmodium falciparum (isolate 3D7) GN=PF10_0048 PE=4 SV=1 - [Q8IJZ2_PLAF7]	0	3.75379e+06					6.3546	11.88	2	3	202	24.2443	5.10986	Conserved Plasmodium protein OS=Plasmodium falciparum (isolate 3D7) GN=PF10_0048 PE=4 SV=1 - [Q8IJZ2_PLAF7]
Q8IIV2	Histone H4 OS=Plasmodium falciparum (isolate 3D7) GN=PF11_0061 PE=3 SV=1 - [Q8IIV2_PLAF7]	0	3.61408e+07					4.92435	11.65	1	2	103	11.4484	11.2241	Histone H4 OS=Plasmodium falciparum (isolate 3D7) GN=PF11_0061 PE=3 SV=1 - [Q8IIV2_PLAF7]
P62203	Calmodulin OS=Plasmodium falciparum (isolate 3D7) GN=PF14_0323 PE=3 SV=2 - [CALM_PLAF7]	2.25724e+06	3.48622e+06	0	11.41	1	1	2.6887	11.41	1	1	149	16.9201	4.24658
Q7KQK0	CAMP-dependent protein kinase regulatory subunit, putative OS=Plasmodium falciparum (isolate 3D7) GN=PKAr PE=4 SV=1 - [Q7KQK0_PLAF7]	1.29172e+06	3.1711e+06	9.38096	5.67	3	4	4.05137	7.94	4	4	441	50.801	7.40088
Q8IIB7	Ethanolamine kinase, putative OS=Plasmodium falciparum (isolate 3D7) GN=PF11_0257 PE=4 SV=1 - [Q8IIB7_PLAF7]	0	2.35767e+06					7.91281	11.11	4	4	423	49.8823	5.80811	Ethanolamine kinase, putative OS=Plasmodium falciparum (isolate 3D7) GN=PF11_0257 PE=4 SV=1 - [Q8IIB7_PLAF7]
Q8I0V2	ATP synthase subunit beta OS=Plasmodium falciparum (isolate 3D7) GN=PFL1725w PE=3 SV=1 - [Q8I0V2_PLAF7]	6.78295e+06	1.40523e+07	17.2793	11.03	5	6	2.09621	3.93	2	2	535	58.3575	6.41748
Q7K6A8	Rab1b, GTPase OS=Plasmodium falciparum (isolate 3D7) GN=Rab1b PE=4 SV=1 - [Q7K6A8_PLAF7]	3.60297e+06	1.12645e+07	5.07553	5.5	1	2	7.03718	11	2	3	200	22.8717	6.58057
Q8I4W8	Myosin A tail domain interacting protein OS=Plasmodium falciparum (isolate 3D7) GN=MTIP PE=1 SV=1 - [Q8I4W8_PLAF7]	0	2.154e+07					4.3146	10.78	2	2	204	23.477	4.31006	Myosin A tail domain interacting protein OS=Plasmodium falciparum (isolate 3D7) GN=MTIP PE=1 SV=1 - [Q8I4W8_PLAF7]
Q8IEM3	60S ribosomal protein L24, putative OS=Plasmodium falciparum (isolate 3D7) GN=PF13_0049 PE=1 SV=1 - [Q8IEM3_PLAF7]	8.13741e+06	0	4.21865	10.49	2	2					162	19.2325	10.4331
Q8IK12	Uncharacterized protein OS=Plasmodium falciparum (isolate 3D7) GN=PF10_0028 PE=4 SV=1 - [Q8IK12_PLAF7]	4.7445e+06	0	3.19045	10.48	2	2					248	30.0329	10.0669
Q8IAL6	Mannose-6-phosphate isomerase, putative OS=Plasmodium falciparum (isolate 3D7) GN=MAL8P1.156 PE=4 SV=1 - [Q8IAL6_PLAF7]	3.76421e+06	7.18722e+06	7.99589	3.17	4	4	25.3789	9.79	9	11	1011	117.588	7.13721
Q8IL88	HSP40, subfamily A, putative OS=Plasmodium falciparum (isolate 3D7) GN=PF14_0359 PE=4 SV=1 - [Q8IL88_PLAF7]	3.95604e+06	4.1939e+06	9.33934	10.38	4	4	6.69225	5.66	2	3	424	48.4384	7.18115
Q8IHT2	Translation initiation factor eIF-1A, putative OS=Plasmodium falciparum (isolate 3D7) GN=PF11_0447 PE=3 SV=2 - [Q8IHT2_PLAF7]	0	6.62641e+06					5.82931	10.32	1	2	155	17.8558	5.2749	Translation initiation factor eIF-1A, putative OS=Plasmodium falciparum (isolate 3D7) GN=PF11_0447 PE=3 SV=2 - [Q8IHT2_PLAF7]
Q8I616	High mobility group protein OS=Plasmodium falciparum (isolate 3D7) GN=PFL0145c PE=4 SV=1 - [Q8I616_PLAF7]	1.47781e+06	0	1.84833	10.31	1	1					97	11.324	9.96436
P61074	Proliferating cell nuclear antigen OS=Plasmodium falciparum (isolate 3D7) GN=PCNA PE=3 SV=1 - [PCNA_PLAF7]	1.13079e+06	0	2.016	10.22	2	2					274	30.5675	4.85596
Q8IIR6	Heat shock protein DnaJ homologue Pfj2 OS=Plasmodium falciparum (isolate 3D7) GN=PF11_0099 PE=4 SV=1 - [Q8IIR6_PLAF7]	0	3.00915e+06					17.4613	10.19	4	5	540	62.337	9.0415	Heat shock protein DnaJ homologue Pfj2 OS=Plasmodium falciparum (isolate 3D7) GN=PF11_0099 PE=4 SV=1 - [Q8IIR6_PLAF7]
C0H516	PfRab7, GTPase OS=Plasmodium falciparum (isolate 3D7) GN=Rab7 PE=3 SV=1 - [C0H516_PLAF7]	0	4.02907e+06					4.64036	10.19	2	3	206	23.7729	7.66455	PfRab7, GTPase OS=Plasmodium falciparum (isolate 3D7) GN=Rab7 PE=3 SV=1 - [C0H516_PLAF7]
O97320	Histone H2A OS=Plasmodium falciparum (isolate 3D7) GN=PFC0920w PE=3 SV=1 - [O97320_PLAF7]	1.83772e+07	4.36577e+08	4.80144	5.7	1	2	16.4503	10.13	2	7	158	16.4433	10.6235
Q7K6B0	PfRab18, GTPase OS=Plasmodium falciparum (isolate 3D7) GN=rab18 PE=3 SV=1 - [Q7K6B0_PLAF7]	920347	3.66647e+06	2.0003	4.48	1	1	2.37998	5.47	1	1	201	23.1479	7.95752
Q8ILB6	Uncharacterized protein OS=Plasmodium falciparum (isolate 3D7) GN=PF14_0329 PE=4 SV=1 - [Q8ILB6_PLAF7]	2.41444e+06	1.29128e+07	0	4.37	1	1	6.41795	9.92	2	3	252	28.854	4.97021
Q8II92	Deoxyuridine 5'-triphosphate nucleotidohydrolase, putative OS=Plasmodium falciparum (isolate 3D7) GN=PF11_0282 PE=1 SV=1 - [Q8II92_PLAF7]	1.14345e+06	1.15391e+06	2.73221	9.83	1	1	4.84594	9.83	1	2	173	19.561	7.03467
Q8IEN2	40S ribosomal protein S27, putative OS=Plasmodium falciparum (isolate 3D7) GN=PF13_0045 PE=1 SV=1 - [Q8IEN2_PLAF7]	16399483	2.42981e+07	2.25755	9.76	1	1	2.10717	9.76	1	1	82	9.13558	8.39697
Q8IBT2	Eukaryotic translation initiation factor 3 subunit I OS=Plasmodium falciparum (isolate 3D7) GN=MAL7P1.81 PE=3 SV=1 - [Q8IBT2_PLAF7]	1.45208e+06	0	5.50919	9.17	2	2					327	37.2607	6.91748
Q8I5Y9	Uncharacterized protein OS=Plasmodium falciparum (isolate 3D7) GN=PFL0280c PE=4 SV=1 - [Q8I5Y9_PLAF7]	1.99291e+06	189687	7.85795	5.71	1	3	1.72926	3.3	1	1	333	38.9938	4.89404
Q8ILI6	Acidic leucine-rich nuclear phosphoprotein 32-related protein OS=Plasmodium falciparum (isolate 3D7) GN=PF14_0257 PE=3 SV=1 - [AN32_PLAF7]	4.44291e+06	2.69383e+06	10.1595	8.9	2	3	15.0134	8.9	2	5	281	32.9859	4.38623
Q8I2Z8	6-phosphofructokinase, putative OS=Plasmodium falciparum (isolate 3D7) GN=PFI0755c PE=3 SV=1 - [Q8I2Z8_PLAF7]	0	4.54174e+06					32.246	8.89	9	10	1418	159.351	6.75635	6-phosphofructokinase, putative OS=Plasmodium falciparum (isolate 3D7) GN=PFI0755c PE=3 SV=1 - [Q8I2Z8_PLAF7]
Q8ILW5	Ubiquitin conjugating enzyme, putative OS=Plasmodium falciparum (isolate 3D7) GN=PF14_0128 PE=4 SV=1 - [Q8ILW5_PLAF7]	0	2.97181e+07					0	8.7	1	2	299	34.3958	7.53271	Ubiquitin conjugating enzyme, putative OS=Plasmodium falciparum (isolate 3D7) GN=PF14_0128 PE=4 SV=1 - [Q8ILW5_PLAF7]
Q8ILN8	40S ribosomal protein S25, putative OS=Plasmodium falciparum (isolate 3D7) GN=PF14_0205 PE=1 SV=2 - [Q8ILN8_PLAF7]	652637	0	0	8.57	1	1					105	11.6565	10.1108
Q8IIV1	Histone H2B OS=Plasmodium falciparum (isolate 3D7) GN=PF11_0062 PE=3 SV=1 - [Q8IIV1_PLAF7]	0	1.84725e+06					1.74982	8.55	1	1	117	13.1171	10.2573	Histone H2B OS=Plasmodium falciparum (isolate 3D7) GN=PF11_0062 PE=3 SV=1 - [Q8IIV1_PLAF7]
Q8IIK3	Cyclophilin, putative OS=Plasmodium falciparum (isolate 3D7) GN=PF11_0170 PE=3 SV=1 - [Q8IIK3_PLAF7]	0	1.80303e+06					3.16509	8.38	1	1	167	18.5763	6.37939	Cyclophilin, putative OS=Plasmodium falciparum (isolate 3D7) GN=PF11_0170 PE=3 SV=1 - [Q8IIK3_PLAF7]
Q8I0U8	Merozoite surface protein 1 OS=Plasmodium falciparum (isolate 3D7) GN=MSP1 PE=4 SV=1 - [Q8I0U8_PLAF7]	0	7.28669e+06					38.3178	8.37	10	12	1720	195.605	6.50732	Merozoite surface protein 1 OS=Plasmodium falciparum (isolate 3D7) GN=MSP1 PE=4 SV=1 - [Q8I0U8_PLAF7]
C0H5G7	RNA binding protein, putative OS=Plasmodium falciparum (isolate 3D7) GN=MAL13P1.385 PE=4 SV=1 - [C0H5G7_PLAF7]	0	1.60487e+07					20.1469	8.33	5	7	648	76.1415	5.90967	RNA binding protein, putative OS=Plasmodium falciparum (isolate 3D7) GN=MAL13P1.385 PE=4 SV=1 - [C0H5G7_PLAF7]
Q8IIG6	Phosphoglycerate mutase, putative OS=Plasmodium falciparum (isolate 3D7) GN=PF11_0208 PE=1 SV=1 - [Q8IIG6_PLAF7]	2.12355e+06	1.71209e+06	4.6478	8	2	2	0	4.4	1	2	250	28.7521	8.27979
Q8IEN3	Carbamoyl phosphate synthetase OS=Plasmodium falciparum (isolate 3D7) GN=cpsSII PE=4 SV=1 - [Q8IEN3_PLAF7]	3.76745e+06	1.66826e+06	43.3492	7.45	13	16	9.73467	1.43	3	4	2375	273.265	6.60986
Q8IIU3	RuvB DNA helicase, putative OS=Plasmodium falciparum (isolate 3D7) GN=PF11_0071 PE=4 SV=1 - [Q8IIU3_PLAF7]	674864	4.89812e+06	2.87256	2.32	1	1	10.5685	7.79	3	4	475	53.3724	7.12256
Q8IKH8	40S ribosomal protein S3, putative OS=Plasmodium falciparum (isolate 3D7) GN=PF14_0627 PE=1 SV=1 - [Q8IKH8_PLAF7]	0	1.26052e+06					2.06026	7.69	1	1	221	24.6524	10.1841	40S ribosomal protein S3, putative OS=Plasmodium falciparum (isolate 3D7) GN=PF14_0627 PE=1 SV=1 - [Q8IKH8_PLAF7]
C0H5I9	GTP binding protein, putative OS=Plasmodium falciparum (isolate 3D7) GN=MAL13P1.294 PE=4 SV=1 - [C0H5I9_PLAF7]	0	649714					6.41729	7.63	2	2	367	41.5482	9.21729	GTP binding protein, putative OS=Plasmodium falciparum (isolate 3D7) GN=MAL13P1.294 PE=4 SV=1 - [C0H5I9_PLAF7]
Q8IDV0	Elongation factor 1-gamma, putative OS=Plasmodium falciparum (isolate 3D7) GN=PF13_0214 PE=4 SV=2 - [Q8IDV0_PLAF7]	2014184	3.98628e+06	6.69437	7.54	3	3	5.09243	7.54	3	3	411	47.7466	7.38623
O96260	Replication factor C, subunit 2 OS=Plasmodium falciparum (isolate 3D7) GN=PFB0840w PE=4 SV=1 - [O96260_PLAF7]	0	1.96931e+06					4.8049	7.27	2	2	330	37.8987	6.78564	Replication factor C, subunit 2 OS=Plasmodium falciparum (isolate 3D7) GN=PFB0840w PE=4 SV=1 - [O96260_PLAF7]
Q8IDC6	Pyrroline carboxylate reductase OS=Plasmodium falciparum (isolate 3D7) GN=MAL13P1.284 PE=1 SV=1 - [Q8IDC6_PLAF7]	0	2.2584e+06					4.24651	7.25	1	1	262	28.3604	8.06006	Pyrroline carboxylate reductase OS=Plasmodium falciparum (isolate 3D7) GN=MAL13P1.284 PE=1 SV=1 - [Q8IDC6_PLAF7]
Q8IAZ3	Eukaryotic translation initiation factor 3 subunit G OS=Plasmodium falciparum (isolate 3D7) GN=MAL8P1.83 PE=3 SV=1 - [Q8IAZ3_PLAF7]	0	2.89139e+06					15.2788	7.14	1	3	266	31.0049	6.31592	Eukaryotic translation initiation factor 3 subunit G OS=Plasmodium falciparum (isolate 3D7) GN=MAL8P1.83 PE=3 SV=1 - [Q8IAZ3_PLAF7]
Q8IJA9	Adenosine deaminase, putative OS=Plasmodium falciparum (isolate 3D7) GN=PF10_0289 PE=4 SV=1 - [Q8IJA9_PLAF7]	0	3.01092e+06					2.74257	7.08	2	2	367	42.4385	5.69385	Adenosine deaminase, putative OS=Plasmodium falciparum (isolate 3D7) GN=PF10_0289 PE=4 SV=1 - [Q8IJA9_PLAF7]
Q8I2W3	Nucleosome assembly protein OS=Plasmodium falciparum (isolate 3D7) GN=PFI0930c PE=3 SV=1 - [Q8I2W3_PLAF7]	9.70481e+06	0	4.74424	7.06	2	2					269	31.8068	4.38623
O97266	Translation initiation factor E4, putative OS=Plasmodium falciparum (isolate 3D7) GN=PFC0635c PE=3 SV=1 - [O97266_PLAF7]	4.47094e+06	7.4776e+06	3.83612	7.05	2	2	1.73248	3.52	1	1	227	26.9308	8.32373
Q76NN7	Peptidyl-prolyl cis-trans isomerase OS=Plasmodium falciparum (isolate 3D7) GN=PfCyP19 PE=3 SV=1 - [Q76NN7_PLAF7]	0	2.16985e+06					6.72764	7.02	1	2	171	18.9403	8.08936	Peptidyl-prolyl cis-trans isomerase OS=Plasmodium falciparum (isolate 3D7) GN=PfCyP19 PE=3 SV=1 - [Q76NN7_PLAF7]
C6KTE1	Uncharacterized protein OS=Plasmodium falciparum (isolate 3D7) GN=PFF1485w PE=4 SV=1 - [C6KTE1_PLAF7]	1.03239e+06	2.81081e+06	4.3304	2.67	2	2	12.2332	5.66	4	5	936	110.216	5.87158
C0H4F1	Uncharacterized protein OS=Plasmodium falciparum (isolate 3D7) GN=PFE0990w PE=4 SV=1 - [C0H4F1_PLAF7]	1.30156e+06	0	6.64624	6.77	1	2					192	22.72	10.8286
C6KSV0	Histone H3 OS=Plasmodium falciparum (isolate 3D7) GN=PFF0510w PE=3 SV=1 - [C6KSV0_PLAF7]	9.23324e+06	1.25151e+08	2.0585	6.62	1	1	4.80976	6.62	1	2	136	15.4365	11.1362
Q8IJ72	Bromodomain protein, putative OS=Plasmodium falciparum (isolate 3D7) GN=PF10_0328 PE=1 SV=1 - [Q8IJ72_PLAF7]	680263	3.83758e+06	3.60419	4.3	1	1	6.88687	6.56	2	3	488	55.9023	5.68115
O77364	60S ribosomal protein L26, putative OS=Plasmodium falciparum (isolate 3D7) GN=PFC0535w PE=1 SV=1 - [O77364_PLAF7]	1.13162e+06	0	2.15514	6.35	1	1					126	14.8034	11.1216
O77381	40S ribosomal protein S11, putative OS=Plasmodium falciparum (isolate 3D7) GN=PFC0775w PE=1 SV=2 - [O77381_PLAF7]	3.23942e+06	9.51208e+07	1.95046	6.21	1	1	2.45336	6.21	1	1	161	18.748	10.1694
Q8I4P1	Stevor OS=Plasmodium falciparum (isolate 3D7) GN=PFL2635w PE=4 SV=1 - [Q8I4P1_PLAF7]	0	0	0	6.1	1	1					295	33.1412	8.79248
Q8IJS1	Hypoxanthine phosphoribosyltransferase OS=Plasmodium falciparum (isolate 3D7) GN=PF10_0121 PE=4 SV=1 - [Q8IJS1_PLAF7]	1.65066e+06	2.59145e+06	2.25117	6.06	1	1	0	6.06	1	1	231	26.3456	7.7085
C6KT34	Cell division cycle protein 48 homologue, putative OS=Plasmodium falciparum (isolate 3D7) GN=PFF0940c PE=3 SV=1 - [C6KT34_PLAF7]	0	1.61049e+06	3.48626	2.29	1	1	10.3696	6.04	3	3	828	92.329	5.08447
Q8IEG8	Uncharacterized protein OS=Plasmodium falciparum (isolate 3D7) GN=MAL13P1.75 PE=4 SV=1 - [Q8IEG8_PLAF7]	1.84908e+06	3.51378e+06	4.1335	5.96	3	3	2.0538	1.81	1	1	554	65.6299	6.21436
C6KT09	Malate:quinone oxidoreductase, putative OS=Plasmodium falciparum (isolate 3D7) GN=PFF0815w PE=4 SV=1 - [C6KT09_PLAF7]	808197	731571	4.06175	2.5	1	2	3.83043	3.45	2	2	521	59.469	8.96826
Q8III7	Clathrin assembly protein AP19, putative OS=Plasmodium falciparum (isolate 3D7) GN=PF11_0187 PE=4 SV=1 - [Q8III7_PLAF7]	0	5.53412e+06					1.99352	5.81	1	1	155	18.2228	8.74854	Clathrin assembly protein AP19, putative OS=Plasmodium falciparum (isolate 3D7) GN=PF11_0187 PE=4 SV=1 - [Q8III7_PLAF7]
C6KTC7	DNAJ domain protein, putative OS=Plasmodium falciparum (isolate 3D7) GN=PFF1415c PE=4 SV=1 - [C6KTC7_PLAF7]	2.02193e+06	0	10.856	5.79	2	4					380	44.6409	8.06006
O97319	Elongation factor 1 (EF-1), putative OS=Plasmodium falciparum (isolate 3D7) GN=PFC0870w PE=4 SV=2 - [O97319_PLAF7]	2.47475e+06	2.32541e+06	2.70986	5.77	1	1	2.41322	5.77	1	1	156	17.695	4.64014
Q8IBP0	Uncharacterized protein OS=Plasmodium falciparum (isolate 3D7) GN=PF07_0087 PE=4 SV=1 - [Q8IBP0_PLAF7]	3.44171e+06	4.71125e+06	6.61073	5.74	1	2	3.14631	5.74	1	1	244	29.2314	8.54346
C6KST5	Chaperone, putative OS=Plasmodium falciparum (isolate 3D7) GN=PFF0430w PE=3 SV=1 - [C6KST5_PLAF7]	610043	2.62306e+06	0	3.5	1	1	2.25822	2.21	1	1	543	61.4941	6.91748
Q8IBV7	Histone H2B OS=Plasmodium falciparum (isolate 3D7) GN=PF07_0054 PE=3 SV=1 - [Q8IBV7_PLAF7]	0	42378949					0	5.69	1	1	123	13.7545	10.7993	Histone H2B OS=Plasmodium falciparum (isolate 3D7) GN=PF07_0054 PE=3 SV=1 - [Q8IBV7_PLAF7]
C6KT13	Uncharacterized protein OS=Plasmodium falciparum (isolate 3D7) GN=PFF0835w PE=4 SV=1 - [C6KT13_PLAF7]	4.26053e+06	0	5.29945	5.61	2	4					446	52.9478	9.12939
Q8I2D4	Rifin OS=Plasmodium falciparum (isolate 3D7) GN=RIF PE=4 SV=1 - [Q8I2D4_PLAF7]	2.55474e+06	0	2.20787	5.57	1	1					323	35.7807	9.27588
O77353	Phosphatidylinositol 3-and 4-kinase, putative OS=Plasmodium falciparum (isolate 3D7) GN=PFC0475c PE=4 SV=2 - [O77353_PLAF7]	0	2.53753e+06					11.6528	5.56	4	6	953	110.49	6.53662	Phosphatidylinositol 3-and 4-kinase, putative OS=Plasmodium falciparum (isolate 3D7) GN=PFC0475c PE=4 SV=2 - [O77353_PLAF7]
O97302	Uncharacterized protein OS=Plasmodium falciparum (isolate 3D7) GN=PFC1045c PE=4 SV=1 - [O97302_PLAF7]	0	3.64392e+06					17.943	5.52	4	5	1086	125.809	6.75635	Uncharacterized protein OS=Plasmodium falciparum (isolate 3D7) GN=PFC1045c PE=4 SV=1 - [O97302_PLAF7]
Q8I3F0	Uncharacterized protein OS=Plasmodium falciparum (isolate 3D7) GN=PFE1605w PE=4 SV=1 - [Q8I3F0_PLAF7]	1.03276e+06	4.54988e+06	4.82643	4.17	2	2	1.78232	3.22	2	2	528	61.0482	9.31982
Q8I3T8	60S ribosomal protein L12, putative OS=Plasmodium falciparum (isolate 3D7) GN=PFE0850c PE=3 SV=2 - [Q8I3T8_PLAF7]	0	5.75596e+06					2.09703	5.45	1	1	165	18.1008	9.51025	60S ribosomal protein L12, putative OS=Plasmodium falciparum (isolate 3D7) GN=PFE0850c PE=3 SV=2 - [Q8I3T8_PLAF7]
Q8I630	XPA binding protein 1, putative OS=Plasmodium falciparum (isolate 3D7) GN=PFL0075w PE=4 SV=1 - [Q8I630_PLAF7]	0	1.99589e+06					6.50366	5.43	2	2	497	57.6077	5.78271	XPA binding protein 1, putative OS=Plasmodium falciparum (isolate 3D7) GN=PFL0075w PE=4 SV=1 - [Q8I630_PLAF7]
C6KT23	60S ribosomal protein L27a, putative OS=Plasmodium falciparum (isolate 3D7) GN=PFF0885w PE=1 SV=1 - [C6KT23_PLAF7]	3919536	1.37752e+07	0	5.41	1	1	0	5.41	1	1	148	16.7121	10.5356
Q8IL40	Uncharacterized protein OS=Plasmodium falciparum (isolate 3D7) GN=PF14_0409 PE=4 SV=1 - [Q8IL40_PLAF7]	4.93953e+06	5.30663e+06	11.0878	5.4	3	4	8.95331	4.01	2	3	574	67.5626	8.01611
Q8IB60	PfSec23 protein OS=Plasmodium falciparum (isolate 3D7) GN=Pfsec23 PE=2 SV=1 - [Q8IB60_PLAF7]	0	3.33727e+06					7.06117	5.4	3	6	759	86.1138	6.34131	PfSec23 protein OS=Plasmodium falciparum (isolate 3D7) GN=Pfsec23 PE=2 SV=1 - [Q8IB60_PLAF7]
Q8I3T9	60S ribosomal protein L8, putative OS=Plasmodium falciparum (isolate 3D7) GN=PFE0845c PE=1 SV=1 - [Q8I3T9_PLAF7]	2.50601e+07	2.80215e+07	2.03759	2.69	1	1	4.10711	5.38	2	2	260	27.9822	10.4771
Q8II72	Uncharacterized protein OS=Plasmodium falciparum (isolate 3D7) GN=PF11_0302 PE=4 SV=1 - [Q8II72_PLAF7]	0	4.26927e+06					4.84912	5.31	2	2	452	51.919	5.07178	Uncharacterized protein OS=Plasmodium falciparum (isolate 3D7) GN=PF11_0302 PE=4 SV=1 - [Q8II72_PLAF7]
Q8IAN2	Filament assembling protein, putative OS=Plasmodium falciparum (isolate 3D7) GN=MAL8P1.146 PE=4 SV=1 - [Q8IAN2_PLAF7]	0	2.60448e+06					11.2086	5.22	3	4	728	86.6888	7.50342	Filament assembling protein, putative OS=Plasmodium falciparum (isolate 3D7) GN=MAL8P1.146 PE=4 SV=1 - [Q8IAN2_PLAF7]
Q8IIA2	Ribosomal protein S18, putative OS=Plasmodium falciparum (isolate 3D7) GN=PF11_0272 PE=1 SV=1 - [Q8IIA2_PLAF7]	2.72213e+07	5.00203e+07	2.53735	5.13	1	1	4.78324	5.13	1	2	156	17.8798	10.4624
P50250	Adenosylhomocysteinase OS=Plasmodium falciparum (isolate 3D7) GN=PFE1050w PE=1 SV=2 - [SAHH_PLAF7]	0	985207					9.34402	5.01	1	2	479	53.8042	5.92236	Adenosylhomocysteinase OS=Plasmodium falciparum (isolate 3D7) GN=PFE1050w PE=1 SV=2 - [SAHH_PLAF7]
Q8IIJ9	Probable cathepsin C OS=Plasmodium falciparum (isolate 3D7) GN=PF11_0174 PE=1 SV=1 - [CATC_PLAF7]	848929	0	7.15763	5	2	2					700	80.3611	6.18896
Q8I662	Conserved Plasmodium protein OS=Plasmodium falciparum (isolate 3D7) GN=PFB0391c PE=4 SV=1 - [Q8I662_PLAF7]	2.61613e+06	0	1.81679	4.95	1	2					222	26.3539	9.45166
Q8I2B1	Aspartyl-tRNA synthetase, putative OS=Plasmodium falciparum (isolate 3D7) GN=PFA_0145c PE=3 SV=1 - [Q8I2B1_PLAF7]	0	1.93745e+06					6.26018	4.95	3	3	626	73.4028	8.17725	Aspartyl-tRNA synthetase, putative OS=Plasmodium falciparum (isolate 3D7) GN=PFA_0145c PE=3 SV=1 - [Q8I2B1_PLAF7]
Q8IIW5	Casein kinase II subunit beta OS=Plasmodium falciparum (isolate 3D7) GN=PF11_0048 PE=3 SV=1 - [Q8IIW5_PLAF7]	1267335	0	2.02461	4.9	1	1					245	28.3472	7.40088
Q8I3J0	Hsp70 interacting protein, putative OS=Plasmodium falciparum (isolate 3D7) GN=PFE1370w PE=4 SV=1 - [Q8I3J0_PLAF7]	0	0	3.77534	4.8	1	1					458	51.0922	4.75439
C6KSS8	Uncharacterized protein OS=Plasmodium falciparum (isolate 3D7) GN=PFF0395c PE=4 SV=1 - [C6KSS8_PLAF7]	0	520384					0	4.64	1	1	345	40.1647	6.32861	Uncharacterized protein OS=Plasmodium falciparum (isolate 3D7) GN=PFF0395c PE=4 SV=1 - [C6KSS8_PLAF7]
Q8IL11	M17 leucyl aminopeptidase OS=Plasmodium falciparum (isolate 3D7) GN=LAP PE=1 SV=1 - [Q8IL11_PLAF7]	0	2.5267e+06					5.41318	4.63	2	3	605	67.7777	8.60205	M17 leucyl aminopeptidase OS=Plasmodium falciparum (isolate 3D7) GN=LAP PE=1 SV=1 - [Q8IL11_PLAF7]
Q8IBN5	40S ribosomal protein S5, putative OS=Plasmodium falciparum (isolate 3D7) GN=PF07_0088 PE=1 SV=1 - [Q8IBN5_PLAF7]	4.65948e+06	0	1.79847	4.62	1	1					195	21.8495	9.61279
Q8I388	Developmental protein, putative OS=Plasmodium falciparum (isolate 3D7) GN=PFI0300w PE=4 SV=1 - [Q8I388_PLAF7]	0	0					0	4.62	1	1	195	21.8378	7.48877	Developmental protein, putative OS=Plasmodium falciparum (isolate 3D7) GN=PFI0300w PE=4 SV=1 - [Q8I388_PLAF7]
Q9U0N1	Glutamic acid-rich protein (Garp) OS=Plasmodium falciparum (isolate 3D7) GN=PFA_0620c PE=4 SV=1 - [Q9U0N1_PLAF7]	8.76295e+06	0	9.70743	4.61	2	3					673	79.747	4.93213
Q8IHT3	DNA-directed RNA polymerase I, putative OS=Plasmodium falciparum (isolate 3D7) GN=PF11_0445 PE=4 SV=1 - [Q8IHT3_PLAF7]	1.55085e+06	0	2.46876	4.5	1	1					333	38.9377	7.26904
Q8IKD6	Uncharacterized protein OS=Plasmodium falciparum (isolate 3D7) GN=PF14_0669 PE=4 SV=2 - [Q8IKD6_PLAF7]	0	0	2.23934	4.42	1	1					181	21.9345	4.729
Q8I4T1	Vacuolar protein sorting-associated protein 26 OS=Plasmodium falciparum (isolate 3D7) GN=PFL2415w PE=3 SV=1 - [VPS26_PLAF7]	0	1.64428e+06					2.83554	4.38	1	1	297	34.487	8.38232	Vacuolar protein sorting-associated protein 26 OS=Plasmodium falciparum (isolate 3D7) GN=PFL2415w PE=3 SV=1 - [VPS26_PLAF7]
Q8IDR9	40S ribosomal protein S6, putative OS=Plasmodium falciparum (isolate 3D7) GN=PF13_0228 PE=1 SV=1 - [Q8IDR9_PLAF7]	1.2632e+07	0	6.36556	4.25	1	2					306	35.3628	10.4331
Q8IAX6	60S ribosomal protein L13 OS=Plasmodium falciparum (isolate 3D7) GN=PF08_0075 PE=1 SV=1 - [Q8IAX6_PLAF7]	3.74199e+06	0	2.39775	4.19	1	1					215	25.4252	10.7847
C0H579	Uncharacterized protein OS=Plasmodium falciparum (isolate 3D7) GN=PFI1525w PE=4 SV=1 - [C0H579_PLAF7]	0	1.10161e+06					2.69639	4.19	1	1	310	37.1375	6.31592	Uncharacterized protein OS=Plasmodium falciparum (isolate 3D7) GN=PFI1525w PE=4 SV=1 - [C0H579_PLAF7]
Q8IBN2	Uncharacterized protein OS=Plasmodium falciparum (isolate 3D7) GN=PF07_0090 PE=4 SV=1 - [Q8IBN2_PLAF7]	1.29232e+06	0	2.36014	4.08	1	1					245	30.4801	9.33447
Q8IKT5	Peptidase, putative OS=Plasmodium falciparum (isolate 3D7) GN=PF14_0517 PE=3 SV=1 - [Q8IKT5_PLAF7]	0	3.26489e+06					6.23186	4.06	3	4	764	88.4471	6.81494	Peptidase, putative OS=Plasmodium falciparum (isolate 3D7) GN=PF14_0517 PE=3 SV=1 - [Q8IKT5_PLAF7]
Q8IKW5	Elongation factor 2 OS=Plasmodium falciparum (isolate 3D7) GN=PF14_0486 PE=4 SV=1 - [Q8IKW5_PLAF7]	1.32949e+06	6.02101e+06	1.62884	1.32	1	1	7.3302	3.97	3	4	832	93.4624	6.80029
Q8IDB7	RNA binding protein, putative OS=Plasmodium falciparum (isolate 3D7) GN=PF13_0315 PE=4 SV=1 - [Q8IDB7_PLAF7]	912721	0	3.7345	3.93	2	2					509	57.0789	5.57959
Q8I1U2	Uncharacterized protein OS=Plasmodium falciparum (isolate 3D7) GN=PFD0705c PE=4 SV=1 - [Q8I1U2_PLAF7]	5.7072e+06	0	1.97	3.83	1	1					235	27.3367	7.23975
Q8II61	60S ribosomal protein P0 OS=Plasmodium falciparum (isolate 3D7) GN=PF11_0313 PE=3 SV=1 - [Q8II61_PLAF7]	0	1.0074e+06					2.65318	3.8	1	1	316	34.9453	6.7124	60S ribosomal protein P0 OS=Plasmodium falciparum (isolate 3D7) GN=PF11_0313 PE=3 SV=1 - [Q8II61_PLAF7]
Q8I459	ATP-dependent helicase, putative OS=Plasmodium falciparum (isolate 3D7) GN=PFE0205w PE=4 SV=1 - [Q8I459_PLAF7]	0	123053563					3.99585	3.78	2	2	502	59.3617	9.5542	ATP-dependent helicase, putative OS=Plasmodium falciparum (isolate 3D7) GN=PFE0205w PE=4 SV=1 - [Q8I459_PLAF7]
Q8IL58	60S ribosomal protein L1, putative OS=Plasmodium falciparum (isolate 3D7) GN=PF14_0391 PE=4 SV=1 - [Q8IL58_PLAF7]	0	5.2224e+07					1.92667	3.69	1	1	217	24.7898	9.84717	60S ribosomal protein L1, putative OS=Plasmodium falciparum (isolate 3D7) GN=PF14_0391 PE=4 SV=1 - [Q8IL58_PLAF7]
Q8IIS4	Transcription factor with AP2 domain(S), putative OS=Plasmodium falciparum (isolate 3D7) GN=PF11_0091 PE=4 SV=1 - [Q8IIS4_PLAF7]	8.9275e+06	3.51755e+06	13.9993	1.7	2	5	14.3227	2.84	4	5	1828	206.747	5.98584
Q8ILV2	60S ribosomal protein L10, putative OS=Plasmodium falciparum (isolate 3D7) GN=PF14_0141 PE=1 SV=1 - [Q8ILV2_PLAF7]	0	177010490					0	3.65	1	2	219	25.2002	9.94971	60S ribosomal protein L10, putative OS=Plasmodium falciparum (isolate 3D7) GN=PF14_0141 PE=1 SV=1 - [Q8ILV2_PLAF7]
Q8IDD6	Regulator of chromosome condensation, putative OS=Plasmodium falciparum (isolate 3D7) GN=PF13_0303 PE=4 SV=1 - [Q8IDD6_PLAF7]	0	2.44886e+07					1.94213	3.54	1	1	480	54.5603	8.04541	Regulator of chromosome condensation, putative OS=Plasmodium falciparum (isolate 3D7) GN=PF13_0303 PE=4 SV=1 - [Q8IDD6_PLAF7]
O96191	Conserved Plasmodium protein OS=Plasmodium falciparum (isolate 3D7) GN=PFB0490c PE=4 SV=1 - [O96191_PLAF7]	0	1.12296e+07					2.42724	3.52	1	1	284	32.5217	11.1069	Conserved Plasmodium protein OS=Plasmodium falciparum (isolate 3D7) GN=PFB0490c PE=4 SV=1 - [O96191_PLAF7]
Q8IJS7	QF122 antigen OS=Plasmodium falciparum (isolate 3D7) GN=PF10_0115 PE=4 SV=1 - [Q8IJS7_PLAF7]	7.48142e+06	1.03743e+07	6.49899	3.42	4	4	3.43173	0.88	1	2	1139	131.545	9.15869
O77344	Glycogen synthase kinase 3 OS=Plasmodium falciparum (isolate 3D7) GN=PfGSK-3 PE=4 SV=2 - [O77344_PLAF7]	0	673567	2.11066	3.41	1	1	3.29436	3.41	1	1	440	51.5827	5.57959
Q9TY99	Knob-associated histidine-rich protein OS=Plasmodium falciparum (isolate 3D7) GN=PFB0100c PE=4 SV=1 - [Q9TY99_PLAF7]	6.06073e+06	0	5.41651	3.36	1	1					654	71.2595	9.08545
Q8I1U7	Structural maintenance of chromosomes protein 3 homolog OS=Plasmodium falciparum (isolate 3D7) GN=PFD0685c PE=3 SV=1 - [SMC3_PLAF7]	0	991234					8.96135	3.35	3	3	1193	141.137	6.87354	Structural maintenance of chromosomes protein 3 homolog OS=Plasmodium falciparum (isolate 3D7) GN=PFD0685c PE=3 SV=1 - [SMC3_PLAF7]
Q8I3I6	AP complex subunit beta OS=Plasmodium falciparum (isolate 3D7) GN=PFE1400c PE=3 SV=2 - [Q8I3I6_PLAF7]	1.71005e+06	0	8.71696	3.34	2	2					929	106.087	6.03662
Q8IM16	Plasmepsin IV OS=Plasmodium falciparum (isolate 3D7) GN=PF14_0075 PE=1 SV=1 - [Q8IM16_PLAF7]	0	1348823					3.28229	3.34	1	1	449	51.0139	5.5415	Plasmepsin IV OS=Plasmodium falciparum (isolate 3D7) GN=PF14_0075 PE=1 SV=1 - [Q8IM16_PLAF7]
Q8I6V3	Plasmepsin II OS=Plasmodium falciparum (isolate 3D7) GN=PF14_0077 PE=3 SV=1 - [Q8I6V3_PLAF7]	3.67994e+06	891265	3.30042	3.31	1	1	3.57056	3.31	1	1	453	51.4479	5.59229
Q8I5T4	DNA helicase OS=Plasmodium falciparum (isolate 3D7) GN=PFL0580w PE=3 SV=1 - [Q8I5T4_PLAF7]	654405	2.85226e+06	2.04421	1.19	1	1	2.26464	2.11	1	1	758	85.8049	8.1626
Q8IM85	Rifin OS=Plasmodium falciparum (isolate 3D7) GN=PF14_0002 PE=4 SV=2 - [Q8IM85_PLAF7]	5.7003e+06	0	2.59862	3.3	1	1					364	40.8045	8.89502
Q8IIQ7	Asparagine-rich antigen OS=Plasmodium falciparum (isolate 3D7) GN=PF11_0111 PE=4 SV=1 - [Q8IIQ7_PLAF7]	5.71032e+06	0	10.6056	3.24	3	4					1483	173.819	9.17334
Q8IL56	Structure specific recognition protein OS=Plasmodium falciparum (isolate 3D7) GN=PF14_0393 PE=4 SV=1 - [Q8IL56_PLAF7]	743925	0	3.03146	3.16	1	1					506	58.7503	4.71631
Q8IAM0	Glutamate dehydrogenase, putative OS=Plasmodium falciparum (isolate 3D7) GN=PF08_0132 PE=4 SV=1 - [Q8IAM0_PLAF7]	1.31468e+06	7819871	5.72338	2.08	2	2	6.64808	2.36	2	2	1397	160.324	6.7417
C6KSP9	RNA binding protein, putative OS=Plasmodium falciparum (isolate 3D7) GN=PFF0250w PE=4 SV=1 - [C6KSP9_PLAF7]	1.64166e+06	0	2.4041	3.05	1	1					755	85.5771	6.93213
Q8IJE1	Conserved Plasmodium protein OS=Plasmodium falciparum (isolate 3D7) GN=PF10_0257 PE=4 SV=2 - [Q8IJE1_PLAF7]	921976	0	2.61249	3.03	1	1					363	43.1276	8.60205
Q8ILR7	DNA helicase OS=Plasmodium falciparum (isolate 3D7) GN=PF14_0177 PE=3 SV=1 - [Q8ILR7_PLAF7]	921614	2.53152e+06	1.99756	0.93	1	1	3.88279	2.99	3	3	971	111.427	5.71924
C0H4Z7	Uncharacterized protein OS=Plasmodium falciparum (isolate 3D7) GN=MAL8P1.206 PE=4 SV=1 - [C0H4Z7_PLAF7]	3.93578e+06	0	1.93219	2.98	1	1					302	36.3898	6.0874
Q8I512	Replication factor C subunit 4 OS=Plasmodium falciparum (isolate 3D7) GN=PFL2005w PE=4 SV=1 - [Q8I512_PLAF7]	0	3.79315e+06					1.9283	2.98	1	1	336	37.6137	7.28369	Replication factor C subunit 4 OS=Plasmodium falciparum (isolate 3D7) GN=PFL2005w PE=4 SV=1 - [Q8I512_PLAF7]
Q8I1V0	Lysine decarboxylase-like protein, putative OS=Plasmodium falciparum (isolate 3D7) GN=PFD0670c PE=4 SV=1 - [Q8I1V0_PLAF7]	0	479658					0	2.96	1	1	338	38.9962	8.66064	Lysine decarboxylase-like protein, putative OS=Plasmodium falciparum (isolate 3D7) GN=PFD0670c PE=4 SV=1 - [Q8I1V0_PLAF7]
C6KTB3	Transportin OS=Plasmodium falciparum (isolate 3D7) GN=PFF1345w PE=4 SV=1 - [C6KTB3_PLAF7]	0	1.11867e+06					9.61252	2.96	3	4	1147	132.754	5.2876	Transportin OS=Plasmodium falciparum (isolate 3D7) GN=PFF1345w PE=4 SV=1 - [C6KTB3_PLAF7]
Q8IHW3	Conserved Plasmodium protein OS=Plasmodium falciparum (isolate 3D7) GN=PF11_0413 PE=4 SV=2 - [Q8IHW3_PLAF7]	1.08529e+06	0	3.06057	2.91	1	1					447	52.5811	4.51318
O77317	HAD superfamily protein, putative OS=Plasmodium falciparum (isolate 3D7) GN=PFC0150w PE=4 SV=3 - [O77317_PLAF7]	964916	5.63566e+06	2.23765	1.02	1	1	11.3946	2.9	3	4	1171	135.782	8.93896
P27362	Phosphoglycerate kinase OS=Plasmodium falciparum (isolate 3D7) GN=PGK PE=1 SV=1 - [PGK_PLAF7]	0	0					2.44205	2.88	1	1	416	45.3981	7.82568	Phosphoglycerate kinase OS=Plasmodium falciparum (isolate 3D7) GN=PGK PE=1 SV=1 - [PGK_PLAF7]
C6KT76	Hexokinase OS=Plasmodium falciparum (isolate 3D7) GN=PFF1155w PE=3 SV=1 - [C6KT76_PLAF7]	0	2.15854e+06					3.35577	2.84	1	1	493	55.2257	7.09326	Hexokinase OS=Plasmodium falciparum (isolate 3D7) GN=PFF1155w PE=3 SV=1 - [C6KT76_PLAF7]
Q8IET8	ATP dependent DEAD-box helicase, putative OS=Plasmodium falciparum (isolate 3D7) GN=MAL13P1.14 PE=4 SV=1 - [Q8IET8_PLAF7]	2.7833e+06	0	14.8052	2.81	3	5					1566	183.571	8.23584
O96165	Serine repeat antigen 3 (SERA-3) OS=Plasmodium falciparum (isolate 3D7) GN=SERA-3 PE=3 SV=1 - [O96165_PLAF7]	0	482093					0	2.8	1	1	930	105.356	7.13721	Serine repeat antigen 3 (SERA-3) OS=Plasmodium falciparum (isolate 3D7) GN=SERA-3 PE=3 SV=1 - [O96165_PLAF7]
Q8IL00	Uncharacterized protein OS=Plasmodium falciparum (isolate 3D7) GN=PF14_0450 PE=4 SV=1 - [Q8IL00_PLAF7]	3.78886e+06	0	2.47092	2.65	1	1					529	62.4177	5.07178
O97259	Serine/threonine-protein phosphatase OS=Plasmodium falciparum (isolate 3D7) GN=PFC0595c PE=3 SV=1 - [O97259_PLAF7]	832991	0	0	2.6	1	1					308	35.7419	5.24951
Q8IKK3	DNA polymerase alpha subunit, putative OS=Plasmodium falciparum (isolate 3D7) GN=PF14_0602 PE=4 SV=1 - [Q8IKK3_PLAF7]	0	1.42053e+06					5.17544	2.6	1	2	539	63.9958	6.65381	DNA polymerase alpha subunit, putative OS=Plasmodium falciparum (isolate 3D7) GN=PF14_0602 PE=4 SV=1 - [Q8IKK3_PLAF7]
Q8I560	Uncharacterized protein OS=Plasmodium falciparum (isolate 3D7) GN=PFL1755w PE=4 SV=1 - [Q8I560_PLAF7]	0	219238					2.42743	2.59	1	1	425	50.7286	6.02393	Uncharacterized protein OS=Plasmodium falciparum (isolate 3D7) GN=PFL1755w PE=4 SV=1 - [Q8I560_PLAF7]
Q8I3V8	RNA recognition motif, putative OS=Plasmodium falciparum (isolate 3D7) GN=PFE0750c PE=4 SV=1 - [Q8I3V8_PLAF7]	0	0					2.07127	2.48	1	1	848	98.3215	5.70654	RNA recognition motif, putative OS=Plasmodium falciparum (isolate 3D7) GN=PFE0750c PE=4 SV=1 - [Q8I3V8_PLAF7]
C0H4M6	Regulator of chromosome condensation, putative OS=Plasmodium falciparum (isolate 3D7) GN=MAL7P1.38 PE=4 SV=1 - [C0H4M6_PLAF7]	6.99042e+06	0	13.1786	2.47	2	4					687	78.9856	6.88818
C0H5I7	T-complex protein 1 subunit delta OS=Plasmodium falciparum (isolate 3D7) GN=MAL13P1.283 PE=3 SV=1 - [C0H5I7_PLAF7]	0	576529					2.50734	2.46	1	1	529	57.9406	6.85889	T-complex protein 1 subunit delta OS=Plasmodium falciparum (isolate 3D7) GN=MAL13P1.283 PE=3 SV=1 - [C0H5I7_PLAF7]
Q8IAN0	SYF2 splicing factor, putative OS=Plasmodium falciparum (isolate 3D7) GN=PF08_0128 PE=4 SV=1 - [Q8IAN0_PLAF7]	0	5.48864e+06					5.46589	2.36	1	2	677	80.8725	9.27588	SYF2 splicing factor, putative OS=Plasmodium falciparum (isolate 3D7) GN=PF08_0128 PE=4 SV=1 - [Q8IAN0_PLAF7]
C6KSV4	Trancription factor, putative OS=Plasmodium falciparum (isolate 3D7) GN=PFF0535c PE=4 SV=1 - [C6KSV4_PLAF7]	4.22196e+06	0	2.40952	2.34	2	2					1280	149.274	6.78564
Q8IBC3	Prohibitin, putative OS=Plasmodium falciparum (isolate 3D7) GN=PF08_0006 PE=4 SV=1 - [Q8IBC3_PLAF7]	0	1.57324e+06					0	2.21	1	1	272	30.5392	8.68994	Prohibitin, putative OS=Plasmodium falciparum (isolate 3D7) GN=PF08_0006 PE=4 SV=1 - [Q8IBC3_PLAF7]
C0H4T6	Protein phosphatase, putative OS=Plasmodium falciparum (isolate 3D7) GN=MAL8P1.109 PE=3 SV=1 - [C0H4T6_PLAF7]	0	1.24379e+06					0	2.18	1	1	550	63.5807	5.26221	Protein phosphatase, putative OS=Plasmodium falciparum (isolate 3D7) GN=MAL8P1.109 PE=3 SV=1 - [C0H4T6_PLAF7]
O97327	Rifin OS=Plasmodium falciparum (isolate 3D7) GN=RIF PE=4 SV=1 - [O97327_PLAF7]	0	2.3863e+07					1.63354	2.14	1	1	374	41.4848	7.76709	Rifin OS=Plasmodium falciparum (isolate 3D7) GN=RIF PE=4 SV=1 - [O97327_PLAF7]
Q8I4U5	Tat-binding protein homolog OS=Plasmodium falciparum (isolate 3D7) GN=PFL2345c PE=3 SV=1 - [Q8I4U5_PLAF7]	0	0					0	2.07	1	1	435	49.5135	7.04932	Tat-binding protein homolog OS=Plasmodium falciparum (isolate 3D7) GN=PFL2345c PE=3 SV=1 - [Q8I4U5_PLAF7]
Q8I5B2	Conserved Plasmodium protein OS=Plasmodium falciparum (isolate 3D7) GN=PFL1485w PE=4 SV=2 - [Q8I5B2_PLAF7]	0	1380218					2.49453	2.05	1	1	584	71.2645	8.03076	Conserved Plasmodium protein OS=Plasmodium falciparum (isolate 3D7) GN=PFL1485w PE=4 SV=2 - [Q8I5B2_PLAF7]
Q8I566	Serine hydroxymethyltransferase OS=Plasmodium falciparum (isolate 3D7) GN=PFL1720w PE=1 SV=1 - [Q8I566_PLAF7]	0	2.79321e+06					0	2.04	1	1	442	49.7485	8.03076	Serine hydroxymethyltransferase OS=Plasmodium falciparum (isolate 3D7) GN=PFL1720w PE=1 SV=1 - [Q8I566_PLAF7]
Q8I562	Clustered-asparagine-rich protein OS=Plasmodium falciparum (isolate 3D7) GN=PFL1745c PE=4 SV=2 - [Q8I562_PLAF7]	825683	3.70835e+06	2.39906	2.02	1	1	4.45734	2.02	1	2	445	51.5008	8.60205
C0H4R3	Pseudouridylate synthase, putative OS=Plasmodium falciparum (isolate 3D7) GN=PF08_0123 PE=4 SV=1 - [C0H4R3_PLAF7]	0	1.10006e+06					1.93729	1.98	1	1	556	66.555	8.19189	Pseudouridylate synthase, putative OS=Plasmodium falciparum (isolate 3D7) GN=PF08_0123 PE=4 SV=1 - [C0H4R3_PLAF7]
Q8IJ39	Conserved Plasmodium protein OS=Plasmodium falciparum (isolate 3D7) GN=PF10_0361 PE=4 SV=1 - [Q8IJ39_PLAF7]	2.49279e+06	0	4.45961	1.96	3	3					1681	192.514	9.26123
C0H4M2	Cytoskeleton associated protein, putative OS=Plasmodium falciparum (isolate 3D7) GN=MAL7P1.25 PE=4 SV=1 - [C0H4M2_PLAF7]	0	4.74909e+06					0	1.96	1	1	868	103.523	6.87354	Cytoskeleton associated protein, putative OS=Plasmodium falciparum (isolate 3D7) GN=MAL7P1.25 PE=4 SV=1 - [C0H4M2_PLAF7]
Q8IAX1	Uncharacterized protein OS=Plasmodium falciparum (isolate 3D7) GN=PF08_0080 PE=4 SV=1 - [Q8IAX1_PLAF7]	1.64471e+06	0	1.79741	1.94	1	1					515	61.5391	8.52881	0
Q8IJF3	Glucosamine--fructose-6-phosphate aminotransferase, putative OS=Plasmodium falciparum (isolate 3D7) GN=PF10_0245 PE=4 SV=1 - [Q8IJF3_PLAF7]	0	3.36494e+06					1.9609	1.93	1	1	829	93.5996	8.83643	Glucosamine--fructose-6-phosphate aminotransferase, putative OS=Plasmodium falciparum (isolate 3D7) GN=PF10_0245 PE=4 SV=1 - [Q8IJF3_PLAF7]
Q8I6U5	Falcipain-2, putative OS=Plasmodium falciparum (isolate 3D7) GN=PF11_0161 PE=3 SV=1 - [Q8I6U5_PLAF7]	0	4.23033e+06					1.70811	1.87	1	1	482	55.7679	7.98682	Falcipain-2, putative OS=Plasmodium falciparum (isolate 3D7) GN=PF11_0161 PE=3 SV=1 - [Q8I6U5_PLAF7]
Q8IIQ0	Uncharacterized protein OS=Plasmodium falciparum (isolate 3D7) GN=PF11_0118 PE=4 SV=1 - [Q8IIQ0_PLAF7]	0	990112					2.29949	1.85	1	1	594	72.4804	6.37939	Uncharacterized protein OS=Plasmodium falciparum (isolate 3D7) GN=PF11_0118 PE=4 SV=1 - [Q8IIQ0_PLAF7]
C6KTB4	Acetyl-CoA synthetase OS=Plasmodium falciparum (isolate 3D7) GN=PFF1350c PE=4 SV=1 - [C6KTB4_PLAF7]	0	562460					2.08042	1.81	1	1	997	113.808	7.79639	Acetyl-CoA synthetase OS=Plasmodium falciparum (isolate 3D7) GN=PFF1350c PE=4 SV=1 - [C6KTB4_PLAF7]
Q8IJI4	10b antigen, putative OS=Plasmodium falciparum (isolate 3D7) GN=PF10_0213 PE=4 SV=1 - [Q8IJI4_PLAF7]	2.82995e+06	0	10.0489	1.79	3	4					2290	267.222	9.26123
Q8IEM1	U4/U6 small nuclear ribonucleoprotein, putative OS=Plasmodium falciparum (isolate 3D7) GN=MAL13P1.45 PE=4 SV=1 - [Q8IEM1_PLAF7]	0	1.33152e+06					3.34883	1.79	1	1	728	86.4364	9.0708	U4/U6 small nuclear ribonucleoprotein, putative OS=Plasmodium falciparum (isolate 3D7) GN=MAL13P1.45 PE=4 SV=1 - [Q8IEM1_PLAF7]
Q8IBN9	Uncharacterized protein OS=Plasmodium falciparum (isolate 3D7) GN=MAL7P1.112 PE=4 SV=1 - [Q8IBN9_PLAF7]	0	9.33865e+06					1.9233	1.79	1	1	952	113.947	8.44092	Uncharacterized protein OS=Plasmodium falciparum (isolate 3D7) GN=MAL7P1.112 PE=4 SV=1 - [Q8IBN9_PLAF7]
Q8I5F9	Ubiquitin-activating enzyme e1, putative OS=Plasmodium falciparum (isolate 3D7) GN=PFL1245w PE=4 SV=1 - [Q8I5F9_PLAF7]	0	551780					2.50868	1.75	1	1	1140	131.695	5.78271	Ubiquitin-activating enzyme e1, putative OS=Plasmodium falciparum (isolate 3D7) GN=PFL1245w PE=4 SV=1 - [Q8I5F9_PLAF7]
O96228	Conserved Plasmodium membrane protein OS=Plasmodium falciparum (isolate 3D7) GN=PFB0675w PE=4 SV=2 - [O96228_PLAF7]	0	2.52045e+06					0	1.75	1	1	1371	160.532	8.42627	Conserved Plasmodium membrane protein OS=Plasmodium falciparum (isolate 3D7) GN=PFB0675w PE=4 SV=2 - [O96228_PLAF7]
Q8IKJ4	Uncharacterized protein OS=Plasmodium falciparum (isolate 3D7) GN=PF14_0611 PE=4 SV=1 - [Q8IKJ4_PLAF7]	8.0282e+08	0	2.22938	1.74	1	1					918	110.462	7.63525
Q8ILL5	Uncharacterized protein OS=Plasmodium falciparum (isolate 3D7) GN=PF14_0228 PE=4 SV=1 - [Q8ILL5_PLAF7]	2.84024e+06	3.03641e+06	0	1.03	1	1	4.11514	0.71	1	2	1558	183.463	6.91748
Q8I3W4	Asparagine-tRNA ligase, putative OS=Plasmodium falciparum (isolate 3D7) GN=PFE0715w PE=3 SV=1 - [Q8I3W4_PLAF7]	9.63956e+06	0	3.33787	1.68	1	1					1128	134.691	8.88037
Q8III6	Heat shock protein 90, putative OS=Plasmodium falciparum (isolate 3D7) GN=PF11_0188 PE=3 SV=1 - [Q8III6_PLAF7]	0	934713					0	1.61	1	1	930	108.397	6.66846	Heat shock protein 90, putative OS=Plasmodium falciparum (isolate 3D7) GN=PF11_0188 PE=3 SV=1 - [Q8III6_PLAF7]
Q8IKS3	Gamma-adaptin, putative OS=Plasmodium falciparum (isolate 3D7) GN=PF14_0529 PE=4 SV=1 - [Q8IKS3_PLAF7]	0	3188634					3.75293	1.57	2	2	1081	124.164	6.85889	Gamma-adaptin, putative OS=Plasmodium falciparum (isolate 3D7) GN=PF14_0529 PE=4 SV=1 - [Q8IKS3_PLAF7]
Q8IBQ9	Actin-like protein, putative OS=Plasmodium falciparum (isolate 3D7) GN=PF07_0077 PE=3 SV=1 - [Q8IBQ9_PLAF7]	0	6.18014e+06					2.16252	1.55	1	1	1032	121.053	7.04932	Actin-like protein, putative OS=Plasmodium falciparum (isolate 3D7) GN=PF07_0077 PE=3 SV=1 - [Q8IBQ9_PLAF7]
Q8IDC4	Preribosomal processosome UTP, putative OS=Plasmodium falciparum (isolate 3D7) GN=PF13_0310 PE=4 SV=1 - [Q8IDC4_PLAF7]	2.87144e+06	0	3.12862	1.5	1	1					734	88.6267	4.75439
Q8I5C4	T-complex protein 1 subunit gamma OS=Plasmodium falciparum (isolate 3D7) GN=PFL1425w PE=3 SV=1 - [Q8I5C4_PLAF7]	3.14846e+06	0	1.7694	1.48	1	1					542	60.6239	7.07861
Q8IBL4	Uncharacterized protein OS=Plasmodium falciparum (isolate 3D7) GN=MAL7P1.126 PE=4 SV=1 - [Q8IBL4_PLAF7]	5.61325e+06	8.0451e+06	4.22095	1.47	2	2	1.72442	0.74	1	1	1222	144.539	6.60986
Q8ILZ9	Uncharacterized protein OS=Plasmodium falciparum (isolate 3D7) GN=PF14_0094 PE=4 SV=1 - [Q8ILZ9_PLAF7]	1.46913e+06	0	2.17829	1.43	1	1					768	92.6909	7.34229
Q8II27	RNA (Uracil-5-)methyltransferase, putative OS=Plasmodium falciparum (isolate 3D7) GN=PF11_0348 PE=4 SV=2 - [Q8II27_PLAF7]	1.32263e+06	2.3984e+06	2.62104	1.4	1	1	2.99558	1.4	1	1	857	101.496	9.18799
Q8IDK7	Glutamate--tRNA ligase, putative OS=Plasmodium falciparum (isolate 3D7) GN=PF13_0257 PE=3 SV=1 - [Q8IDK7_PLAF7]	298152	1.16635e+06	2.39335	1.39	1	1	4.32797	1.39	1	2	863	101.354	8.74854
C0H5H0	Heat shock protein 70 (Hsp70), putative OS=Plasmodium falciparum (isolate 3D7) GN=MAL13P1.540 PE=3 SV=1 - [C0H5H0_PLAF7]	0	454358					3.12614	1.39	1	1	932	108.119	5.66846	Heat shock protein 70 (Hsp70), putative OS=Plasmodium falciparum (isolate 3D7) GN=MAL13P1.540 PE=3 SV=1 - [C0H5H0_PLAF7]
Q8IAU1	RNA helicase, putative OS=Plasmodium falciparum (isolate 3D7) GN=PF08_0096 PE=3 SV=1 - [Q8IAU1_PLAF7]	0	1.72195e+06					1.92952	1.38	1	1	941	108.568	9.0415	RNA helicase, putative OS=Plasmodium falciparum (isolate 3D7) GN=PF08_0096 PE=3 SV=1 - [Q8IAU1_PLAF7]
Q8I531	Transcription factor with AP2 domain(S), putative OS=Plasmodium falciparum (isolate 3D7) GN=ApiAP2 PE=4 SV=1 - [Q8I531_PLAF7]	4.75999e+06	2.03042e+06	9.02282	1.13	2	4	0	0.23	1	1	2577	299.197	6.31592
Q8IBB8	Uncharacterized protein MAL8P1.12 OS=Plasmodium falciparum (isolate 3D7) GN=MAL8P1.12 PE=4 SV=1 - [YPF15_PLAF7]	0	0					2.02071	1.36	1	1	1033	123.7	6.78564	Uncharacterized protein MAL8P1.12 OS=Plasmodium falciparum (isolate 3D7) GN=MAL8P1.12 PE=4 SV=1 - [YPF15_PLAF7]
Q8I3I5	Eukaryotic translation initiation factor 3 subunit E OS=Plasmodium falciparum (isolate 3D7) GN=PFE1405c PE=3 SV=1 - [Q8I3I5_PLAF7]	0	995631					0	1.35	1	1	517	61.3792	7.34229	Eukaryotic translation initiation factor 3 subunit E OS=Plasmodium falciparum (isolate 3D7) GN=PFE1405c PE=3 SV=1 - [Q8I3I5_PLAF7]
Q8I3L4	Acyl-CoA synthetase, PfACS10 OS=Plasmodium falciparum (isolate 3D7) GN=PfACS10 PE=4 SV=1 - [Q8I3L4_PLAF7]	0	1.27168e+06					1.80273	1.34	1	1	673	76.8027	8.20654	Acyl-CoA synthetase, PfACS10 OS=Plasmodium falciparum (isolate 3D7) GN=PfACS10 PE=4 SV=1 - [Q8I3L4_PLAF7]
Q8I0W1	mRNA processing protein, putative OS=Plasmodium falciparum (isolate 3D7) GN=PFI1600w PE=4 SV=1 - [Q8I0W1_PLAF7]	0	4.76182e+06					5.04122	1.31	1	2	761	88.8718	9.24658	mRNA processing protein, putative OS=Plasmodium falciparum (isolate 3D7) GN=PFI1600w PE=4 SV=1 - [Q8I0W1_PLAF7]
Q8I2T2	Ubiquitin-like protein, putative OS=Plasmodium falciparum (isolate 3D7) GN=PFI1085w PE=4 SV=1 - [Q8I2T2_PLAF7]	8.86743e+06	6.42726e+06	4.32009	1.3	2	2	2.48819	0.71	1	1	1542	181.976	5.97314
Q8IE31	Uncharacterized protein OS=Plasmodium falciparum (isolate 3D7) GN=PF13_0162 PE=4 SV=1 - [Q8IE31_PLAF7]	0	1.09337e+08	2.38549	0.92	1	1	15.8757	1.3	2	9	1844	218.3	8.08936
Q8II19	Conserved Plasmodium protein OS=Plasmodium falciparum (isolate 3D7) GN=PF11_0356 PE=4 SV=2 - [Q8II19_PLAF7]	76331.9	0	0	1.26	1	1					1744	210.406	9.5835
Q8I403	Uncharacterized protein OS=Plasmodium falciparum (isolate 3D7) GN=PFE0500c PE=4 SV=1 - [Q8I403_PLAF7]	1.05714e+06	633607	2.12983	0.67	1	1	7.22138	0.59	1	2	2535	297.387	6.50732
Q8IEE5	DNA replication licensing factor MCM4-related OS=Plasmodium falciparum (isolate 3D7) GN=PF13_0095 PE=3 SV=1 - [Q8IEE5_PLAF7]	919210	0	1.69228	1.19	1	1					1005	115.144	6.354
Q8IKQ5	ATPase, putative OS=Plasmodium falciparum (isolate 3D7) GN=PF14_0548 PE=4 SV=1 - [Q8IKQ5_PLAF7]	0	1.298e+07					1.69288	1.19	1	1	419	48.2284	8.20654	ATPase, putative OS=Plasmodium falciparum (isolate 3D7) GN=PF14_0548 PE=4 SV=1 - [Q8IKQ5_PLAF7]
Q8IE04	Nucleotidyltransferase, putative OS=Plasmodium falciparum (isolate 3D7) GN=MAL13P1.170 PE=4 SV=1 - [Q8IE04_PLAF7]	1.5197e+06	0	1.63835	1.17	1	1					858	101.965	8.92432
C6KTB8	Protein kinase PK4 OS=Plasmodium falciparum (isolate 3D7) GN=PfPK4 PE=4 SV=1 - [C6KTB8_PLAF7]	0	2.20635e+06	2.35652	0.62	1	1	3.24357	0.55	1	1	3072	364.103	8.95361
C6KT67	Coronin binding protein OS=Plasmodium falciparum (isolate 3D7) GN=PFF1110c PE=4 SV=1 - [C6KT67_PLAF7]	8.91118e+06	0	2.26464	1.15	1	1					786	91.0884	8.89502
Q8I5Y3	Eukaryotic translation initiation factor 3 subunit C OS=Plasmodium falciparum (isolate 3D7) GN=PFL0310c PE=3 SV=1 - [Q8I5Y3_PLAF7]	5.77839e+06	0	1.9301	1.12	1	1					984	115.941	5.37646
Q8ILI9	DNA mismatch repair protein Msh2p, putative OS=Plasmodium falciparum (isolate 3D7) GN=PF14_0254 PE=3 SV=1 - [Q8ILI9_PLAF7]	0	2.19643e+06					2.45514	1.11	1	1	811	94.6776	7.29834	DNA mismatch repair protein Msh2p, putative OS=Plasmodium falciparum (isolate 3D7) GN=PF14_0254 PE=3 SV=1 - [Q8ILI9_PLAF7]
Q8ILU2	Uncharacterized protein OS=Plasmodium falciparum (isolate 3D7) GN=PF14_0152 PE=4 SV=1 - [Q8ILU2_PLAF7]	0	5.98014e+06					0	1.09	1	1	1474	178.392	8.83643	Uncharacterized protein OS=Plasmodium falciparum (isolate 3D7) GN=PF14_0152 PE=4 SV=1 - [Q8ILU2_PLAF7]
Q8IAV1	Uncharacterized protein OS=Plasmodium falciparum (isolate 3D7) GN=PF08_0091 PE=4 SV=1 - [Q8IAV1_PLAF7]	0	0					1.92002	1.07	1	1	1210	143.917	7.02002	Uncharacterized protein OS=Plasmodium falciparum (isolate 3D7) GN=PF08_0091 PE=4 SV=1 - [Q8IAV1_PLAF7]
Q8IJQ9	Uncharacterized protein OS=Plasmodium falciparum (isolate 3D7) GN=PF10_0133 PE=4 SV=1 - [Q8IJQ9_PLAF7]	0	509607					2.96724	1.03	2	2	2238	269.103	8.57275	Uncharacterized protein OS=Plasmodium falciparum (isolate 3D7) GN=PF10_0133 PE=4 SV=1 - [Q8IJQ9_PLAF7]
Q8I5H4	Polyadenylate-binding protein OS=Plasmodium falciparum (isolate 3D7) GN=PFL1170w PE=3 SV=1 - [Q8I5H4_PLAF7]	0	1.23672e+08					0	1.03	1	1	875	97.1695	8.88037	Polyadenylate-binding protein OS=Plasmodium falciparum (isolate 3D7) GN=PFL1170w PE=3 SV=1 - [Q8I5H4_PLAF7]
Q8IJZ3	Uncharacterized protein OS=Plasmodium falciparum (isolate 3D7) GN=PF10_0047 PE=4 SV=1 - [Q8IJZ3_PLAF7]	3.34011e+06	0	0	1.02	1	1					880	106.233	8.70459
Q8I3F8	Uncharacterized protein OS=Plasmodium falciparum (isolate 3D7) GN=PFE1550w PE=4 SV=1 - [Q8I3F8_PLAF7]	0	4.94329e+07					0	0.99	1	1	709	85.0759	9.31982	Uncharacterized protein OS=Plasmodium falciparum (isolate 3D7) GN=PFE1550w PE=4 SV=1 - [Q8I3F8_PLAF7]
Q7KQL1	Myb2 protein OS=Plasmodium falciparum (isolate 3D7) GN=PF10_0327 PE=4 SV=1 - [Q7KQL1_PLAF7]	0	1.61749e+06					0	0.98	1	1	915	108.343	6.56592	Myb2 protein OS=Plasmodium falciparum (isolate 3D7) GN=PF10_0327 PE=4 SV=1 - [Q7KQL1_PLAF7]
Q9NFB6	Erythrocyte membrane protein 1, PfEMP1 OS=Plasmodium falciparum (isolate 3D7) GN=VAR PE=4 SV=1 - [Q9NFB6_PLAF7]	0	0	2.45648	0.97	1	1					2163	245.652	5.59229
Q8ILA3	Uncharacterized protein OS=Plasmodium falciparum (isolate 3D7) GN=PF14_0342 PE=4 SV=2 - [Q8ILA3_PLAF7]	551180	0	2.07721	0.97	1	1					1949	235.047	9.51025
Q8IJP7	Conserved Plasmodium protein OS=Plasmodium falciparum (isolate 3D7) GN=PF10_0145 PE=4 SV=2 - [Q8IJP7_PLAF7]	1.10763e+06	0	0	0.96	1	1					834	100.683	6.81494
C0H520	RNB-like protein, putative OS=Plasmodium falciparum (isolate 3D7) GN=PFI0295c PE=4 SV=1 - [C0H520_PLAF7]	0	3527043	0	0.95	1	1	2.24971	0.95	1	1	1797	213.706	8.80713
Q8IJD6	Uncharacterized protein OS=Plasmodium falciparum (isolate 3D7) GN=PF10_0262 PE=4 SV=1 - [Q8IJD6_PLAF7]	0	0					2.10419	0.95	1	1	1692	196.369	9.23193	Uncharacterized protein OS=Plasmodium falciparum (isolate 3D7) GN=PF10_0262 PE=4 SV=1 - [Q8IJD6_PLAF7]
C6KSS4	Uncharacterized protein OS=Plasmodium falciparum (isolate 3D7) GN=PFF0375c PE=4 SV=1 - [C6KSS4_PLAF7]	0	1.46972e+07					1.80462	0.93	1	1	861	101.173	6.32861	Uncharacterized protein OS=Plasmodium falciparum (isolate 3D7) GN=PFF0375c PE=4 SV=1 - [C6KSS4_PLAF7]
Q8ILK7	Uncharacterized protein OS=Plasmodium falciparum (isolate 3D7) GN=PF14_0236 PE=4 SV=1 - [Q8ILK7_PLAF7]	503294	0	0	0.9	1	1					1781	211.618	6.0874
A0A0A1E5G7	Werner-like protein OS=Plasmodium falciparum (isolate 3D7) PE=4 SV=1 - [A0A0A1E5G7_PLAF7]	0	2.16887e+06					6.82986	0.9	1	2	1440	169.172	8.08936	Werner-like protein OS=Plasmodium falciparum (isolate 3D7) PE=4 SV=1 - [A0A0A1E5G7_PLAF7]
Q8IJ89	Uncharacterized protein OS=Plasmodium falciparum (isolate 3D7) GN=PF10_0310 PE=4 SV=1 - [Q8IJ89_PLAF7]	0	6.91223e+08					2.78108	0.88	1	1	904	106.624	4.69092	Uncharacterized protein OS=Plasmodium falciparum (isolate 3D7) GN=PF10_0310 PE=4 SV=1 - [Q8IJ89_PLAF7]
Q8IL21	RNA helicase, putative OS=Plasmodium falciparum (isolate 3D7) GN=PF14_0429 PE=4 SV=1 - [Q8IL21_PLAF7]	0	7.226e+07					1.98748	0.88	1	1	796	94.0656	9.23193	RNA helicase, putative OS=Plasmodium falciparum (isolate 3D7) GN=PF14_0429 PE=4 SV=1 - [Q8IL21_PLAF7]
O77312	Exportin 1, putative OS=Plasmodium falciparum (isolate 3D7) GN=PFC0135c PE=4 SV=2 - [O77312_PLAF7]	0	867583					2.76336	0.88	1	1	1254	147.843	5.97314	Exportin 1, putative OS=Plasmodium falciparum (isolate 3D7) GN=PFC0135c PE=4 SV=2 - [O77312_PLAF7]
O96221	Sec31p putative OS=Plasmodium falciparum (isolate 3D7) GN=Sec31p PE=4 SV=3 - [O96221_PLAF7]	0	1.0336e+06					3.6649	0.88	1	1	1471	166.604	6.93213	Sec31p putative OS=Plasmodium falciparum (isolate 3D7) GN=Sec31p PE=4 SV=3 - [O96221_PLAF7]
C0H571	High molecular weight rhoptry protein-2 OS=Plasmodium falciparum (isolate 3D7) GN=RhopH2 PE=4 SV=1 - [C0H571_PLAF7]	0	1.24478e+06					2.95495	0.87	1	1	1378	162.561	8.26514	High molecular weight rhoptry protein-2 OS=Plasmodium falciparum (isolate 3D7) GN=RhopH2 PE=4 SV=1 - [C0H571_PLAF7]
Q8IK87	Uncharacterized protein OS=Plasmodium falciparum (isolate 3D7) GN=PF14_0719 PE=4 SV=1 - [Q8IK87_PLAF7]	0	5968167					0	0.85	1	1	1526	185.792	9.02686	Uncharacterized protein OS=Plasmodium falciparum (isolate 3D7) GN=PF14_0719 PE=4 SV=1 - [Q8IK87_PLAF7]
Q8I358	Exoribonuclease, putative OS=Plasmodium falciparum (isolate 3D7) GN=PFI0455w PE=4 SV=1 - [Q8I358_PLAF7]	1.50366e+06	0	2.709	0.84	1	1					1311	154.862	7.03467
Q8I3A8	Adapter-related protein, putative OS=Plasmodium falciparum (isolate 3D7) GN=PFI0200c PE=4 SV=2 - [Q8I3A8_PLAF7]	655243	0	2.14237	0.79	1	1					1388	161.304	5.68115
O96122	DNAJ protein, putative OS=Plasmodium falciparum (isolate 3D7) GN=PFB0085c PE=4 SV=1 - [O96122_PLAF7]	0	2.78086e+06					2.15738	0.78	1	1	900	105.834	4.80518	DNAJ protein, putative OS=Plasmodium falciparum (isolate 3D7) GN=PFB0085c PE=4 SV=1 - [O96122_PLAF7]
O96124	Erythrocyte membrane protein 3 OS=Plasmodium falciparum (isolate 3D7) GN=emp3 PE=4 SV=1 - [O96124_PLAF7]	0	1.69405e+08					0	0.78	1	1	2441	273.485	8.85107	Erythrocyte membrane protein 3 OS=Plasmodium falciparum (isolate 3D7) GN=emp3 PE=4 SV=1 - [O96124_PLAF7]
Q8IHP6	Farnesyltransferase beta subunit, putative OS=Plasmodium falciparum (isolate 3D7) GN=PF11_0483 PE=4 SV=2 - [Q8IHP6_PLAF7]	0	4.53813e+07					0	0.76	1	1	923	109.756	7.2251	Farnesyltransferase beta subunit, putative OS=Plasmodium falciparum (isolate 3D7) GN=PF11_0483 PE=4 SV=2 - [Q8IHP6_PLAF7]
Q8I5M6	Conserved Plasmodium protein OS=Plasmodium falciparum (isolate 3D7) GN=PFL0880c PE=4 SV=1 - [Q8I5M6_PLAF7]	6.49186e+06	0	2.44054	0.75	1	1					2134	255.989	6.56592
C0H5F9	Uncharacterized protein OS=Plasmodium falciparum (isolate 3D7) GN=MAL13P1.193 PE=4 SV=1 - [C0H5F9_PLAF7]	0	3.0603e+09					1.72176	0.74	1	3	947	112.112	4.83057	Uncharacterized protein OS=Plasmodium falciparum (isolate 3D7) GN=MAL13P1.193 PE=4 SV=1 - [C0H5F9_PLAF7]
Q8III5	Uncharacterized protein OS=Plasmodium falciparum (isolate 3D7) GN=PF11_0189 PE=3 SV=1 - [Q8III5_PLAF7]	0	3002343					1.69556	0.74	1	2	1488	173.516	5.42725	Uncharacterized protein OS=Plasmodium falciparum (isolate 3D7) GN=PF11_0189 PE=3 SV=1 - [Q8III5_PLAF7]
Q8IBJ1	Ubiquitin carboxyl-terminal hydrolase OS=Plasmodium falciparum (isolate 3D7) GN=MAL7P1.147 PE=3 SV=1 - [Q8IBJ1_PLAF7]	2.13523e+06	0	3.85015	0.66	1	1					3183	372.938	7.91357
Q8IJJ5	Conserved protein OS=Plasmodium falciparum (isolate 3D7) GN=PF10_0200 PE=4 SV=1 - [Q8IJJ5_PLAF7]	2.80108e+06	0	2.26137	0.63	1	1					1269	149.387	8.70459
Q8II22	Uncharacterized protein OS=Plasmodium falciparum (isolate 3D7) GN=PF11_0353 PE=4 SV=1 - [Q8II22_PLAF7]	693283	0	2.15867	0.61	1	1					1805	214.455	9.33447
Q8ILJ1	Uncharacterized protein OS=Plasmodium falciparum (isolate 3D7) GN=PF14_0252 PE=4 SV=1 - [Q8ILJ1_PLAF7]	0	3.67006e+06					0	0.61	1	1	1477	175.651	7.29834	Uncharacterized protein OS=Plasmodium falciparum (isolate 3D7) GN=PF14_0252 PE=4 SV=1 - [Q8ILJ1_PLAF7]
Q8IC27	Uncharacterized protein OS=Plasmodium falciparum (isolate 3D7) GN=PF07_0016 PE=4 SV=1 - [Q8IC27_PLAF7]	1.18115e+06	0	1.70623	0.59	1	1					1859	218.243	6.81494
Q8I615	Origin recognition complex subunit 1 OS=Plasmodium falciparum (isolate 3D7) GN=orc1 PE=2 SV=1 - [ORC1_PLAF7]	0	1.96784e+07					0	0.59	1	1	1189	138.653	9.51025	Origin recognition complex subunit 1 OS=Plasmodium falciparum (isolate 3D7) GN=orc1 PE=2 SV=1 - [ORC1_PLAF7]
Q8I098	Erythrocyte membrane protein 1, PfEMP1 OS=Plasmodium falciparum (isolate 3D7) GN=VAR PE=4 SV=1 - [Q8I098_PLAF7]	0	6.93622e+06					2.88766	0.59	1	1	3553	404.955	6.44287	Erythrocyte membrane protein 1, PfEMP1 OS=Plasmodium falciparum (isolate 3D7) GN=VAR PE=4 SV=1 - [Q8I098_PLAF7]
Q8IBR9	Exported serine/threonine protein kinase OS=Plasmodium falciparum (isolate 3D7) GN=PfEST PE=4 SV=1 - [Q8IBR9_PLAF7]	0	847956	2.25252	0.56	1	1	2.06658	0.56	1	1	2695	317.49	8.06006
Q8I620	Uncharacterized protein OS=Plasmodium falciparum (isolate 3D7) GN=PFL0125c PE=4 SV=1 - [Q8I620_PLAF7]	0	3.80132e+06					0	0.56	1	1	1066	130.24	9.36377	Uncharacterized protein OS=Plasmodium falciparum (isolate 3D7) GN=PFL0125c PE=4 SV=1 - [Q8I620_PLAF7]
Q9U0K8	Uncharacterized protein OS=Plasmodium falciparum (isolate 3D7) GN=PFD0385w PE=4 SV=1 - [Q9U0K8_PLAF7]	1.03075e+06	0	2.06901	0.51	1	1					1960	229.981	6.90283
Q8I3S7	RAP protein, putative OS=Plasmodium falciparum (isolate 3D7) GN=PFE0905w PE=4 SV=1 - [Q8I3S7_PLAF7]	4.03068e+06	0	1.80876	0.51	1	1					1379	162.718	7.89893
Q8IL42	Guanine nucleotide exchange factor, putative OS=Plasmodium falciparum (isolate 3D7) GN=PF14_0407 PE=4 SV=1 - [Q8IL42_PLAF7]	2.46137e+06	2.37425e+06	2.40153	0.5	1	1	2.15787	0.5	1	1	3384	404.33	6.50732
Q8IHX2	Malaria antigen OS=Plasmodium falciparum (isolate 3D7) GN=PF11_0404 PE=4 SV=1 - [Q8IHX2_PLAF7]	0	1.32842e+07					1.60076	0.49	1	1	2653	309.253	6.20166	Malaria antigen OS=Plasmodium falciparum (isolate 3D7) GN=PF11_0404 PE=4 SV=1 - [Q8IHX2_PLAF7]
Q8ILL8	Uncharacterized protein OS=Plasmodium falciparum (isolate 3D7) GN=PF14_0225 PE=4 SV=1 - [Q8ILL8_PLAF7]	0	2.05545e+06					0	0.48	1	1	1465	178.024	9.11475	Uncharacterized protein OS=Plasmodium falciparum (isolate 3D7) GN=PF14_0225 PE=4 SV=1 - [Q8ILL8_PLAF7]
C6KSP3	Uncharacterized protein OS=Plasmodium falciparum (isolate 3D7) GN=PFF0220w PE=4 SV=1 - [C6KSP3_PLAF7]	0	0	2.03791	0.45	1	1					2874	334.204	8.39697
C0H4C9	Uncharacterized protein OS=Plasmodium falciparum (isolate 3D7) GN=PFE0320w PE=4 SV=1 - [C0H4C9_PLAF7]	0	668750					2.54981	0.45	1	1	3980	469.586	7.6499	Uncharacterized protein OS=Plasmodium falciparum (isolate 3D7) GN=PFE0320w PE=4 SV=1 - [C0H4C9_PLAF7]
Q8I5T5	Uncharacterized protein OS=Plasmodium falciparum (isolate 3D7) GN=PFL0575w PE=4 SV=1 - [Q8I5T5_PLAF7]	0	1.92755e+07					1.60751	0.44	1	1	2961	350.367	9.05615	Uncharacterized protein OS=Plasmodium falciparum (isolate 3D7) GN=PFL0575w PE=4 SV=1 - [Q8I5T5_PLAF7]
Q8IKR4	Uncharacterized protein OS=Plasmodium falciparum (isolate 3D7) GN=PF14_0538 PE=4 SV=1 - [Q8IKR4_PLAF7]	2.58468e+06	0	4.16376	0.42	1	2					2391	283.025	7.2251
Q8I418	Guanidine nucleotide exchange factor OS=Plasmodium falciparum (isolate 3D7) GN=RCC1 PE=4 SV=1 - [Q8I418_PLAF7]	0	1.76555e+08					0	0.35	1	2	2606	303.926	8.30908	Guanidine nucleotide exchange factor OS=Plasmodium falciparum (isolate 3D7) GN=RCC1 PE=4 SV=1 - [Q8I418_PLAF7]
Q8II04	Uncharacterized protein OS=Plasmodium falciparum (isolate 3D7) GN=PF11_0371 PE=4 SV=1 - [Q8II04_PLAF7]	0	1.51402e+07					2.22347	0.32	1	1	3468	411.661	6.03662	Uncharacterized protein OS=Plasmodium falciparum (isolate 3D7) GN=PF11_0371 PE=4 SV=1 - [Q8II04_PLAF7]
C0H4K6	Ubiquitin transferase, putative OS=Plasmodium falciparum (isolate 3D7) GN=MAL7P1.19 PE=4 SV=1 - [C0H4K6_PLAF7]	1.04137e+07	0	2.29803	0.28	1	1					3893	460.131	6.58057
Q8I3J9	Uncharacterized protein OS=Plasmodium falciparum (isolate 3D7) GN=PFE1325w PE=4 SV=1 - [Q8I3J9_PLAF7]	0	5.42291e+06					4.23033	0.27	1	2	4524	524.966	5.21143	Uncharacterized protein OS=Plasmodium falciparum (isolate 3D7) GN=PFE1325w PE=4 SV=1 - [Q8I3J9_PLAF7]
Q8I5E3	Cyclin-related protein, Pfcyc-2 OS=Plasmodium falciparum (isolate 3D7) GN=cyc-2 PE=4 SV=2 - [Q8I5E3_PLAF7]	546046	0	0	0.26	1	1					2303	275.949	9.36377
B9ZSJ4	Reticulocyte-binding protein homologue 1 OS=Plasmodium falciparum (isolate 3D7) GN=PfRh1 PE=4 SV=1 - [B9ZSJ4_PLAF7]	0	2.08438e+06					0	0.24	1	1	2971	357.558	8.06006	Reticulocyte-binding protein homologue 1 OS=Plasmodium falciparum (isolate 3D7) GN=PfRh1 PE=4 SV=1 - [B9ZSJ4_PLAF7]
Q8IAP1	Uncharacterized protein OS=Plasmodium falciparum (isolate 3D7) GN=MAL8P1.139 PE=4 SV=1 - [Q8IAP1_PLAF7]	0	1.76715e+07					3.50443	0.2	1	1	5910	705.375	8.5874	Uncharacterized protein OS=Plasmodium falciparum (isolate 3D7) GN=MAL8P1.139 PE=4 SV=1 - [Q8IAP1_PLAF7]
O97236	Uncharacterized protein OS=Plasmodium falciparum (isolate 3D7) GN=PFC0230c PE=4 SV=1 - [O97236_PLAF7]	0	1.65373e+06					0	0.18	1	1	3978	474.832	8.51416	Uncharacterized protein OS=Plasmodium falciparum (isolate 3D7) GN=PFC0230c PE=4 SV=1 - [O97236_PLAF7]
